# Supplementary material for: Causal relationship of genetically predicted gut microbiota with thyroid cancer: a bidirectional two-sample mendelian randomization study
Source: Front Endocrinol (Lausanne). 2024 Mar 1;15:1284472. doi: 10.3389/fendo.2024.1284472 (PMC10940398; doi:10.3389/fendo.2024.1284472)
Supplement: Supplementary file 1 [file Table_1.xls]

## Sheet: Supplementary Table S1. Detaile
Supplementary Table S1. Detailed information of instrumental variables used in MR analyses (P < 1×10-5)
Bacterial taxa	chr	pos	SNP	Effect_allele	Other_allele	Beta	se	P-value	N	Ncohorts	F
class.Actinobacteria.id.419	2	136616754	rs182549	T	C	0.111489	0.012066	3.79e-20	16313	24	85.3772
class.Actinobacteria.id.419	2	136608646	rs4988235	A	G	0.109587	0.0120515	1.5e-19	16313	24	82.6863
class.Actinobacteria.id.419	2	136707982	rs6754311	T	C	0.108073	0.012047	4.18e-19	16312	24	80.4783
class.Actinobacteria.id.419	2	135907088	rs6730157	A	G	0.107534	0.0119089	2.43e-19	16313	24	81.5364
class.Actinobacteria.id.419	2	136407479	rs1446585	A	G	0.108704	0.0121458	7.71e-19	16182	23	80.1014
class.Actinobacteria.id.419	2	135837906	rs7570971	C	A	0.106846	0.0119243	2.56e-19	16182	23	80.2876
class.Actinobacteria.id.419	2	136413650	rs36084664	A	G	-0.110466	0.0128847	2.8e-19	15292	21	73.5034
class.Actinobacteria.id.419	2	136381348	rs12465802	G	A	0.106318	0.0119961	8.79e-19	16313	24	78.5472
class.Actinobacteria.id.419	2	135954797	rs1375131	T	C	0.105674	0.0119114	9.16e-19	16312	24	78.7066
class.Actinobacteria.id.419	2	136740900	rs687670	T	C	0.105578	0.0123097	2.45e-17	16313	24	73.5621
class.Actinobacteria.id.419	2	136043944	rs13023281	T	C	-0.103988	0.0127966	1.58e-17	15292	21	66.035
class.Actinobacteria.id.419	2	136721995	rs13404551	T	C	0.103988	0.0122982	9.54e-17	16311	24	71.4968
class.Actinobacteria.id.419	2	136685228	rs309160	C	T	0.102058	0.0123086	3.41e-16	16313	24	68.7506
class.Actinobacteria.id.419	2	136755684	rs309134	G	A	0.10365	0.0124917	3.71e-16	16312	24	68.8489
class.Actinobacteria.id.419	2	136670298	rs309168	C	T	0.101529	0.0123111	4.88e-16	16313	24	68.0129
class.Actinobacteria.id.419	2	136658345	rs218174	A	G	0.10151	0.0123143	5.95e-16	16312	24	67.9503
class.Actinobacteria.id.419	2	136322676	rs6759321	G	T	0.0987904	0.0120966	7.16e-16	16182	23	66.6967
class.Actinobacteria.id.419	2	136614255	rs309180	A	G	0.100268	0.0123238	1.26e-15	16313	24	66.1965
class.Actinobacteria.id.419	2	136721603	rs12615624	A	G	0.101483	0.0124921	1.57e-15	16313	24	65.9963
class.Actinobacteria.id.419	2	136638216	rs632632	T	C	0.0994763	0.0123137	2.2e-15	16312	24	65.2624
class.Actinobacteria.id.419	2	136092061	rs1561277	C	A	0.097121	0.0120759	2.15e-15	16182	23	64.6821
class.Actinobacteria.id.419	2	136643555	rs309125	C	T	0.0984871	0.0123164	3.91e-15	16312	24	63.9423
class.Actinobacteria.id.419	2	136691825	rs309164	T	C	0.0998541	0.0124943	4.14e-15	16313	24	63.8721
class.Actinobacteria.id.419	2	136622046	rs4988183	T	C	0.0994862	0.0125843	9.46e-15	16312	24	62.4981
class.Actinobacteria.id.419	2	136698098	rs309149	C	T	0.0981028	0.0124945	1.2e-14	16313	24	61.649
class.Actinobacteria.id.419	2	136765951	rs309137	T	C	0.0963443	0.0122801	1.18e-14	16313	24	61.5528
class.Actinobacteria.id.419	2	136608231	rs4954490	A	G	0.0957899	0.0123948	3.49e-14	16308	24	59.7254
class.Actinobacteria.id.419	2	136787402	rs6716536	C	T	0.0923254	0.0121224	5.27e-14	16182	23	58.0049
class.Actinobacteria.id.419	2	136594158	rs2236783	A	G	0.0955766	0.0124159	4.86e-14	16313	24	59.2583
class.Actinobacteria.id.419	2	136589612	rs12620033	G	C	0.095206	0.0124129	6e-14	16313	24	58.8273
class.Actinobacteria.id.419	2	136820076	rs11681248	T	C	0.0888172	0.0118423	1.25e-13	16308	24	56.2502
class.Actinobacteria.id.419	2	136603276	rs3754686	C	T	0.092912	0.0123933	1.86e-13	16313	24	56.2039
class.Actinobacteria.id.419	2	136583192	rs745500	A	G	0.0927245	0.0123999	2.42e-13	16313	24	55.918
class.Actinobacteria.id.419	2	136602491	rs3739020	T	G	0.0942499	0.0126814	3.36e-13	16310	24	55.2363
class.Actinobacteria.id.419	2	136596867	rs6742283	G	A	0.0922691	0.0124118	3.01e-13	16310	24	55.2645
class.Actinobacteria.id.419	2	136575199	rs6719488	T	G	0.0922752	0.0124	3.1e-13	16313	24	55.3765
class.Actinobacteria.id.419	2	136576577	rs892715	C	T	0.0921969	0.0124002	3.22e-13	16313	24	55.2808
class.Actinobacteria.id.419	2	136603366	rs3769005	G	C	0.0918007	0.0123927	3.39e-13	16313	24	54.873
class.Actinobacteria.id.419	2	136557319	rs2322660	T	C	0.0919976	0.0123966	3.4e-13	16313	24	55.0746
class.Actinobacteria.id.419	2	136569848	rs12988076	A	C	0.0919474	0.0124006	3.79e-13	16313	24	54.9791
class.Actinobacteria.id.419	2	136555659	rs2322659	C	T	0.0929665	0.0126593	5.97e-13	16313	24	53.9303
class.Actinobacteria.id.419	2	136558157	rs748841	T	C	0.0917469	0.0123969	4.03e-13	16313	24	54.7715
class.Actinobacteria.id.419	2	136581848	rs1470457	A	G	0.0929629	0.0126803	7.35e-13	16313	24	53.7474
class.Actinobacteria.id.419	2	136786651	rs12475139	T	A	0.0889984	0.0122595	7.64e-13	16182	23	52.7011
class.Actinobacteria.id.419	2	136580287	rs2164210	C	T	0.0899284	0.0124012	1.12e-12	16313	24	52.5859
class.Actinobacteria.id.419	2	135911422	rs17261772	T	C	0.0920713	0.0124866	4.3e-13	16182	23	54.3702
class.Actinobacteria.id.419	2	136439517	rs313519	A	C	0.0908563	0.0125815	1.07e-12	16313	24	52.1489
class.Actinobacteria.id.419	2	136439090	rs313518	C	T	0.0907332	0.012581	1.22e-12	16313	24	52.0119
class.Actinobacteria.id.419	2	136817088	rs749873	T	C	0.0849027	0.0118569	1.51e-12	16313	24	51.2747
class.Actinobacteria.id.419	2	136544197	rs10928546	T	C	0.0908598	0.0126287	1.62e-12	16313	24	51.7639
class.Actinobacteria.id.419	2	136455600	rs71348714	A	G	0.0898643	0.0125801	1.94e-12	16313	24	51.0274
class.Actinobacteria.id.419	2	136437507	rs313517	A	G	0.0898493	0.0125806	1.97e-12	16313	24	51.0064
class.Actinobacteria.id.419	2	136550109	rs2082729	T	C	0.0905236	0.0126352	2.16e-12	16313	24	51.3289
class.Actinobacteria.id.419	2	136535410	rs71348715	T	G	0.0904167	0.012632	2.18e-12	16313	24	51.2334
class.Actinobacteria.id.419	2	136539122	rs11684545	T	G	0.09024	0.012631	2.26e-12	16313	24	51.0416
class.Actinobacteria.id.419	2	136445526	rs313526	C	T	0.0897135	0.0125792	2.15e-12	16313	24	50.8635
class.Actinobacteria.id.419	2	136422171	rs2034276	A	T	0.089594	0.0125789	2.21e-12	16313	24	50.7312
class.Actinobacteria.id.419	2	136445869	rs313528	G	A	0.0896386	0.012579	2.21e-12	16313	24	50.7808
class.Actinobacteria.id.419	2	136420690	rs4954280	A	G	0.089587	0.0125763	2.26e-12	16313	24	50.7438
class.Actinobacteria.id.419	2	136522941	rs28453840	A	G	0.0900388	0.0126228	2.5e-12	16312	24	50.8801
class.Actinobacteria.id.419	2	136419961	rs1446584	A	G	0.0893976	0.0125757	2.48e-12	16313	24	50.5342
class.Actinobacteria.id.419	2	136432103	rs313523	G	A	0.0893878	0.0125826	2.51e-12	16313	24	50.4682
class.Actinobacteria.id.419	2	136430866	rs313522	T	A	0.089353	0.0125827	2.59e-12	16313	24	50.428
class.Actinobacteria.id.419	2	136502792	rs1438305	G	C	0.0899054	0.0126321	2.92e-12	16313	24	50.655
class.Actinobacteria.id.419	2	136553639	rs1011361	A	G	0.0898334	0.0126359	3.03e-12	16312	24	50.5429
class.Actinobacteria.id.419	2	136494186	rs10202489	A	G	0.0896102	0.0126092	3.05e-12	16313	24	50.5053
class.Actinobacteria.id.419	2	136428460	rs656326	A	C	0.0890462	0.0125802	3.03e-12	16313	24	50.102
class.Actinobacteria.id.419	2	136418348	rs6720287	A	G	0.0890003	0.012576	3.04e-12	16313	24	50.0841
class.Actinobacteria.id.419	2	136444123	rs313524	C	T	0.0889802	0.0125793	3.16e-12	16313	24	50.0347
class.Actinobacteria.id.419	2	136551694	rs12998016	T	C	0.0895349	0.0126378	3.55e-12	16312	24	50.1924
class.Actinobacteria.id.419	2	136416855	rs6715856	T	C	0.0887859	0.0125764	3.37e-12	16313	24	49.8396
class.Actinobacteria.id.419	2	136554800	rs6430589	C	G	0.0890976	0.0126367	3.74e-12	16312	24	49.7124
class.Actinobacteria.id.419	2	136499166	rs1438307	T	G	0.0893801	0.0126274	3.7e-12	16313	24	50.1018
class.Actinobacteria.id.419	2	136503157	rs1438304	G	A	0.0894761	0.0126317	3.7e-12	16313	24	50.1754
class.Actinobacteria.id.419	2	136416941	rs6755383	C	T	0.0887419	0.0125775	3.45e-12	16313	24	49.7814
class.Actinobacteria.id.419	2	136495619	rs10195620	T	A	0.089464	0.0126364	3.61e-12	16313	24	50.1243
class.Actinobacteria.id.419	2	136462441	rs7355359	T	C	0.0886943	0.0125801	3.78e-12	16313	24	49.7078
class.Actinobacteria.id.419	2	136521514	rs10192827	A	G	0.0889909	0.0126238	5.09e-12	16311	24	49.6945
class.Actinobacteria.id.419	2	136410299	rs10928542	G	A	0.0883155	0.0125772	4.39e-12	16313	24	49.3067
class.Actinobacteria.id.419	2	136507039	rs12998387	G	A	0.0889143	0.0126217	4.84e-12	16313	24	49.6258
class.Actinobacteria.id.419	2	136511575	rs3213889	G	A	0.089037	0.0126328	4.86e-12	16313	24	49.6753
class.Actinobacteria.id.419	2	136402117	rs4954276	A	G	0.088514	0.0125768	4.56e-12	16313	24	49.5319
class.Actinobacteria.id.419	2	136413359	rs7608045	T	C	0.0882572	0.0125778	4.58e-12	16313	24	49.2367
class.Actinobacteria.id.419	2	136522675	rs10173394	T	C	0.0888859	0.012623	5.02e-12	16313	24	49.5842
class.Actinobacteria.id.419	2	136470714	rs13412397	A	G	0.0886464	0.0125961	4.8e-12	16313	24	49.5276
class.Actinobacteria.id.419	2	136409073	rs4954279	G	A	0.0880797	0.0125765	5.01e-12	16313	24	49.0494
class.Actinobacteria.id.419	2	136398174	rs12619365	C	T	0.08822	0.0126217	5.05e-12	16313	24	48.8541
class.Actinobacteria.id.419	2	136817616	rs2011946	A	C	0.0838274	0.0119413	4.82e-12	16308	24	49.2799
class.Actinobacteria.id.419	2	136474098	rs11679508	T	A	0.0882116	0.0125969	6.11e-12	16313	24	49.0372
class.Actinobacteria.id.419	2	136518103	rs12994270	A	T	0.088453	0.0126235	6.73e-12	16313	24	49.0984
class.Actinobacteria.id.419	2	136403749	rs13413639	C	A	0.0877595	0.0125756	6.4e-12	16313	24	48.6999
class.Actinobacteria.id.419	2	136495300	rs12469709	T	C	0.0881147	0.0126384	7.78e-12	16313	24	48.6089
class.Actinobacteria.id.419	2	135877562	rs1869829	A	G	0.0868911	0.0124838	5.2e-12	16313	24	48.4456
class.Actinobacteria.id.419	2	136421323	rs1374329	A	G	0.0881831	0.0128247	1.29e-11	16313	24	47.2797
class.Actinobacteria.id.419	2	136544752	rs6760329	G	A	0.0887484	0.013013	2.09e-11	16313	24	46.5124
class.Actinobacteria.id.419	2	136522710	rs9287442	G	A	0.0885489	0.0129614	2.26e-11	16313	24	46.673
class.Actinobacteria.id.419	2	136539513	rs10188066	A	G	0.0883405	0.013013	2.62e-11	16313	24	46.0854
class.Actinobacteria.id.419	2	136501840	rs10928545	G	A	0.088431	0.0129691	2.73e-11	16313	24	46.4933
class.Actinobacteria.id.419	2	136751849	rs62160860	G	C	0.113159	0.0170362	2.68e-11	16310	24	44.1195
class.Actinobacteria.id.419	2	136808949	rs11693502	T	C	0.0810058	0.0119337	1.96e-11	16312	24	46.0772
class.Actinobacteria.id.419	2	136528004	rs2304599	G	C	0.0883744	0.0130189	2.88e-11	16313	24	46.079
class.Actinobacteria.id.419	2	136516748	rs12616520	T	A	0.088031	0.0129616	2.96e-11	16313	24	46.1268
class.Actinobacteria.id.419	2	135771974	rs10187402	C	G	0.0846609	0.0125257	1.65e-11	16308	24	45.6836
class.Actinobacteria.id.419	2	136731066	rs4954551	G	A	0.109879	0.016819	4.36e-11	16313	24	42.6805
class.Actinobacteria.id.419	2	136733897	rs7587285	T	C	0.110116	0.0167978	3.94e-11	16313	24	42.9726
class.Actinobacteria.id.419	2	136546110	rs2278544	G	A	0.0871368	0.0129829	5.15e-11	16313	24	45.0466
class.Actinobacteria.id.419	2	136743490	rs2278683	A	C	0.109872	0.0168064	4.71e-11	16312	24	42.739
class.Actinobacteria.id.419	2	136747085	rs11893318	T	C	0.109383	0.0168198	5.76e-11	16312	24	42.2922
class.Actinobacteria.id.419	2	136812931	rs11679933	T	G	0.0802131	0.0119442	3.67e-11	16309	24	45.1002
class.Actinobacteria.id.419	2	136553529	rs1030764	T	C	0.0869578	0.0130208	6.07e-11	16313	24	44.6008
class.Actinobacteria.id.419	2	136505546	rs3820794	T	C	0.086478	0.0130027	7.33e-11	16313	24	44.2329
class.Actinobacteria.id.419	2	136825272	rs932206	T	C	0.0759471	0.0115151	5.45e-11	16182	23	43.5
class.Actinobacteria.id.419	2	136783169	rs6714750	A	G	0.0849251	0.0126225	4.33e-11	16182	23	45.2672
class.Actinobacteria.id.419	2	136873549	rs2680880	T	A	0.0774995	0.0115126	4.86e-11	16313	24	45.3158
class.Actinobacteria.id.419	2	135775130	rs7581382	T	C	-0.0851129	0.0141381	6.88e-11	15292	21	36.2417
class.Actinobacteria.id.419	2	136022798	rs935613	C	T	0.0825195	0.0125188	6.41e-11	16313	24	43.4495
class.Actinobacteria.id.419	2	135954405	rs1375132	A	G	0.0822519	0.0124975	7.46e-11	16311	24	43.3156
class.Actinobacteria.id.419	2	135915358	rs6747073	T	C	0.0807114	0.0124857	1.55e-10	16311	24	41.7875
class.Actinobacteria.id.419	2	136819662	rs6704561	C	T	0.078466	0.0123219	3.07e-10	16182	23	40.5519
class.Actinobacteria.id.419	2	136720344	rs3768998	G	T	0.105219	0.0173531	1.09e-09	16312	24	36.7648
class.Actinobacteria.id.419	2	136058820	rs2016636	G	A	0.0795819	0.0125225	3.27e-10	16313	24	40.3872
class.Actinobacteria.id.419	2	135832131	rs12328663	T	C	0.0965573	0.0157926	2.41e-10	16313	24	37.3821
class.Actinobacteria.id.419	2	135796410	rs13389481	C	A	0.0982232	0.0161635	3.88e-10	16311	24	36.928
class.Actinobacteria.id.419	2	135818907	rs2874739	C	T	0.0967751	0.0157894	2.66e-10	16313	24	37.5662
class.Actinobacteria.id.419	2	136002500	rs1900741	C	T	0.0857317	0.0136167	8.46e-10	16313	24	39.6404
class.Actinobacteria.id.419	2	135829432	rs10193348	A	G	0.0963125	0.0157962	3.07e-10	16313	24	37.1755
class.Actinobacteria.id.419	2	135795443	rs10167901	C	T	0.0962356	0.0158534	4.18e-10	16313	24	36.8493
class.Actinobacteria.id.419	2	135795385	rs10167809	C	T	0.09603	0.015852	4.44e-10	16313	24	36.6982
class.Actinobacteria.id.419	2	135795150	rs4953948	T	G	0.0960188	0.0158521	4.45e-10	16313	24	36.6893
class.Actinobacteria.id.419	2	135795095	rs4954216	G	A	0.095953	0.0158522	4.6e-10	16313	24	36.6386
class.Actinobacteria.id.419	2	135849613	rs7568525	G	A	0.0950414	0.0158384	4.39e-10	16313	24	36.0082
class.Actinobacteria.id.419	2	135795396	rs10167884	C	T	0.0957944	0.0158535	4.92e-10	16313	24	36.5117
class.Actinobacteria.id.419	2	135794986	rs4954215	G	A	0.0957562	0.015853	4.92e-10	16313	24	36.4849
class.Actinobacteria.id.419	2	135853807	rs10208624	C	T	0.0950424	0.015835	4.46e-10	16313	24	36.0245
class.Actinobacteria.id.419	2	135799082	rs62168942	T	C	0.0957826	0.01585	5.19e-10	16313	24	36.5186
class.Actinobacteria.id.419	2	135795595	rs10182750	T	C	0.0957126	0.015855	5.26e-10	16313	24	36.4422
class.Actinobacteria.id.419	2	135795040	rs4953947	A	C	0.0955496	0.0158551	5.37e-10	16313	24	36.318
class.Actinobacteria.id.419	2	135814716	rs7422031	C	T	0.0953739	0.0157892	4.81e-10	16313	24	36.487
class.Actinobacteria.id.419	2	135798082	rs13409400	A	C	0.0954751	0.01585	5.81e-10	16313	24	36.2848
class.Actinobacteria.id.419	2	135861497	rs7573600	G	C	0.0946776	0.0157999	5.15e-10	16313	24	35.9077
class.Actinobacteria.id.419	2	135798758	rs62168941	C	T	0.0954432	0.0158504	6.05e-10	16313	24	36.2583
class.Actinobacteria.id.419	2	136628380	rs4954513	G	A	0.106225	0.0174129	1.94e-09	16313	24	37.2147
class.Actinobacteria.id.419	2	136704414	rs16832275	C	G	0.101256	0.0167981	2.05e-09	16313	24	36.335
class.Actinobacteria.id.419	2	135859923	rs11898045	T	C	0.0944239	0.0158026	5.34e-10	16313	24	35.7031
class.Actinobacteria.id.419	2	135812969	rs56903548	C	T	0.0946095	0.0157912	6.24e-10	16313	24	35.8954
class.Actinobacteria.id.419	2	135801228	rs4954217	C	T	0.0950358	0.0158489	6.85e-10	16313	24	35.9564
class.Actinobacteria.id.419	2	135796155	rs13413872	G	T	0.0950513	0.015854	6.77e-10	16313	24	35.945
class.Actinobacteria.id.419	2	135796000	rs13402112	A	C	0.0950513	0.015854	6.77e-10	16313	24	35.945
class.Actinobacteria.id.419	2	135797223	rs10186594	A	G	0.0950437	0.0158455	6.87e-10	16313	24	35.9779
class.Actinobacteria.id.419	2	135860305	rs58426504	T	G	0.0940717	0.0158014	6.12e-10	16313	24	35.4425
class.Actinobacteria.id.419	2	135793565	rs4954214	C	T	0.0949188	0.0158585	6.86e-10	16313	24	35.8244
class.Actinobacteria.id.419	2	136615222	rs3213871	C	T	0.105538	0.0174659	2.34e-09	16313	24	36.5121
class.Actinobacteria.id.419	2	135800757	rs921859	A	G	0.0947905	0.0158491	7.46e-10	16313	24	35.7702
class.Actinobacteria.id.419	2	135871624	rs58697996	G	A	0.094277	0.0158382	6.37e-10	16313	24	35.4321
class.Actinobacteria.id.419	2	135802050	rs7601696	C	A	0.0947894	0.0158467	7.76e-10	16313	24	35.7801
class.Actinobacteria.id.419	2	135794367	rs6760553	A	G	0.0946941	0.0158576	7.41e-10	16313	24	35.6591
class.Actinobacteria.id.419	2	135802148	rs7577258	G	A	0.0947071	0.0158453	7.95e-10	16313	24	35.7241
class.Actinobacteria.id.419	2	135800601	rs2017831	C	T	0.0946733	0.0158493	7.91e-10	16313	24	35.681
class.Actinobacteria.id.419	2	136626004	rs3769002	T	C	0.105358	0.0174205	2.46e-09	16313	24	36.5775
class.Actinobacteria.id.419	2	136624919	rs56263017	T	C	0.105249	0.0174207	2.52e-09	16313	24	36.5009
class.Actinobacteria.id.419	2	135802028	rs7565268	T	C	0.0946212	0.0158467	8.29e-10	16313	24	35.653
class.Actinobacteria.id.419	2	135796965	rs56174523	A	C	0.0945298	0.015853	8.27e-10	16313	24	35.5563
class.Actinobacteria.id.419	2	135874038	rs61087958	C	T	0.0940299	0.0158094	7.35e-10	16313	24	35.3755
class.Actinobacteria.id.419	2	135793684	rs4953946	T	G	0.0942596	0.0158585	8.54e-10	16313	24	35.3286
class.Actinobacteria.id.419	2	135793845	rs11888951	T	C	0.0941495	0.0158578	9.1e-10	16313	24	35.2493
class.Actinobacteria.id.419	2	135802020	rs7601683	C	T	0.0941316	0.0158471	1.01e-09	16313	24	35.2836
class.Actinobacteria.id.419	2	135797747	rs10174944	C	T	0.0940235	0.0158529	1.02e-09	16312	24	35.1766
class.Actinobacteria.id.419	2	135872646	rs4954220	C	A	0.0934047	0.0158367	8.71e-10	16313	24	34.7863
class.Actinobacteria.id.419	2	135801956	rs7565149	T	A	0.0940093	0.015847	1.04e-09	16313	24	35.1924
class.Actinobacteria.id.419	2	135792528	rs62168934	A	G	0.0940021	0.0158589	1.03e-09	16313	24	35.1341
class.Actinobacteria.id.419	2	135789784	rs60350840	A	G	0.0940811	0.0158608	1.08e-09	16313	24	35.1848
class.Actinobacteria.id.419	2	135773446	rs4346445	A	C	0.0921498	0.0158563	1.22e-09	16311	24	33.774
class.Actinobacteria.id.419	2	136027264	rs16831498	G	C	0.0954896	0.0160598	8.35e-10	16313	24	35.3532
class.Actinobacteria.id.419	2	136671801	rs2164332	G	C	0.0984598	0.0167877	4.86e-09	16313	24	34.3981
class.Actinobacteria.id.419	2	135766072	rs4953945	C	G	0.0946539	0.0159247	1.12e-09	16311	24	35.3293
class.Actinobacteria.id.419	2	136636909	rs7608980	G	A	0.105345	0.0174337	3.25e-09	16313	24	36.5128
class.Actinobacteria.id.419	2	136901587	rs4954567	G	T	0.0732592	0.0120035	1.22e-09	16313	24	37.2485
class.Actinobacteria.id.419	2	135874622	rs6741481	A	G	0.0929799	0.0157998	1.08e-09	16313	24	34.6319
class.Actinobacteria.id.419	2	135893853	rs7603805	A	G	0.093578	0.0157922	9.44e-10	16313	24	35.1127
class.Actinobacteria.id.419	2	136637350	rs16832138	G	A	0.105094	0.0174289	3.5e-09	16313	24	36.3594
class.Actinobacteria.id.419	2	135878814	rs2290518	G	A	0.0926928	0.0157979	1.22e-09	16313	24	34.4266
class.Actinobacteria.id.419	2	136677192	rs2322725	T	C	0.0978787	0.0167939	5.81e-09	16313	24	33.9683
class.Actinobacteria.id.419	2	136016079	rs11884903	T	C	0.0944984	0.0160071	1.05e-09	16313	24	34.8516
class.Actinobacteria.id.419	2	136652859	rs16832156	G	A	0.098401	0.0168204	6.72e-09	16312	24	34.2235
class.Actinobacteria.id.419	2	136908062	rs1401687	G	C	0.0725861	0.0120043	1.74e-09	16313	24	36.5625
class.Actinobacteria.id.419	2	135774681	rs11903663	A	G	0.0895879	0.015817	2.13e-09	16311	24	32.0813
class.Actinobacteria.id.419	2	135884487	rs58327215	G	C	0.0925797	0.0158316	1.26e-09	16313	24	34.1966
class.Actinobacteria.id.419	2	136646900	rs6752519	C	T	0.102436	0.0173854	6.07e-09	16313	24	34.7164
class.Actinobacteria.id.419	2	136633011	rs309132	C	G	0.102406	0.0171747	5.74e-09	16313	24	35.5529
class.Actinobacteria.id.419	2	136637622	rs56067372	C	T	0.103578	0.017433	5.97e-09	16313	24	35.3016
class.Actinobacteria.id.419	2	135773617	rs4640444	T	C	0.0895223	0.0158185	2.3e-09	16311	24	32.0283
class.Actinobacteria.id.419	2	135787642	rs1551497	T	C	0.0931003	0.0158588	1.54e-09	16312	24	34.4635
class.Actinobacteria.id.419	2	136910834	rs10179271	T	C	0.0723362	0.0120038	1.95e-09	16313	24	36.3143
class.Actinobacteria.id.419	2	136683293	rs16832200	T	C	0.0971884	0.0167956	7.57e-09	16313	24	33.484
class.Actinobacteria.id.419	2	135773692	rs4645053	T	A	0.0895114	0.0158186	2.31e-09	16311	24	32.0199
class.Actinobacteria.id.419	2	136488978	rs6739713	A	G	0.0769809	0.012758	2.97e-09	16313	24	36.4081
class.Actinobacteria.id.419	2	135780168	rs4954212	A	G	0.0925129	0.0158237	1.98e-09	16312	24	34.1811
class.Actinobacteria.id.419	2	136590558	rs3754690	C	T	0.105744	0.018013	6.66e-09	16313	24	34.462
class.Actinobacteria.id.419	2	136667896	rs2164331	C	T	0.101664	0.0174385	7.56e-09	16313	24	33.9875
class.Actinobacteria.id.419	2	136659495	rs12478902	T	C	0.0985206	0.017022	7.65e-09	16312	24	33.499
class.Actinobacteria.id.419	2	135885357	rs6430561	C	T	0.0923692	0.015835	1.44e-09	16313	24	34.0268
class.Actinobacteria.id.419	2	136191314	rs10209482	A	C	0.0937687	0.0160329	1.56e-09	16313	24	34.2051
class.Actinobacteria.id.419	2	135785149	rs11890844	A	G	0.0925536	0.015876	1.87e-09	16312	24	33.9865
class.Actinobacteria.id.419	2	136907682	rs9941547	G	A	0.0723357	0.0120508	2.26e-09	16204	23	36.0307
class.Actinobacteria.id.419	2	135880013	rs13410870	G	A	0.0916725	0.0158007	1.7e-09	16313	24	33.6608
class.Actinobacteria.id.419	2	136643900	rs309126	T	C	0.0967206	0.0163423	6.28e-09	16313	24	35.0279
class.Actinobacteria.id.419	2	135789405	rs6709763	C	A	0.0919039	0.0158598	2.41e-09	16313	24	33.5793
class.Actinobacteria.id.419	2	135785066	rs13402101	T	A	0.0923385	0.0158773	2.15e-09	16312	24	33.823
class.Actinobacteria.id.419	2	135984172	rs57829242	A	G	0.0936368	0.0160094	1.61e-09	16313	24	34.2092
class.Actinobacteria.id.419	2	135785068	rs13399376	A	G	0.0922173	0.0158774	2.23e-09	16312	24	33.7341
class.Actinobacteria.id.419	2	136787476	rs74266324	G	A	0.0831877	0.0144615	7.63e-09	16182	23	33.0896
class.Actinobacteria.id.419	2	136479302	rs3754692	T	C	0.0765538	0.0127546	3.68e-09	16313	24	36.0246
class.Actinobacteria.id.419	2	135803766	rs17293519	A	G	0.0905325	0.0157863	2.76e-09	16313	24	32.8889
class.Actinobacteria.id.419	2	135773420	rs4494812	A	G	0.0888353	0.0158207	3.2e-09	16311	24	31.5298
class.Actinobacteria.id.419	2	136593694	rs55634455	T	C	0.104525	0.0179982	8.85e-09	16313	24	33.7269
class.Actinobacteria.id.419	2	136910690	rs4954568	T	A	0.0716435	0.0120042	2.79e-09	16313	24	35.6193
class.Actinobacteria.id.419	2	135787148	rs16831264	G	C	0.0914096	0.0158072	2.52e-09	16312	24	33.4405
class.Actinobacteria.id.419	2	136655620	rs6430593	G	A	0.0976705	0.0167991	9.44e-09	16313	24	33.8028
class.Actinobacteria.id.419	2	135789472	rs6737635	G	T	0.0912542	0.0158602	3.18e-09	16313	24	33.1047
class.Actinobacteria.id.419	2	136535364	rs60433564	A	C	0.119278	0.0206866	4.41e-09	13623	22	33.2463
class.Actinobacteria.id.419	2	135895879	rs6749119	C	G	0.0908334	0.0157935	2.26e-09	16313	24	33.0777
class.Actinobacteria.id.419	2	136536113	rs10496736	C	G	0.118804	0.0206873	4.66e-09	13623	22	32.9801
class.Actinobacteria.id.419	2	135935049	rs6721838	A	G	0.0916764	0.0158724	1.94e-09	16313	24	33.3605
class.Actinobacteria.id.419	2	136592309	rs78141345	G	A	0.103953	0.0180051	1.1e-08	16313	24	33.3339
class.Actinobacteria.id.419	2	135783367	rs11892750	G	A	0.0911436	0.0158899	3.89e-09	16312	24	32.901
class.Actinobacteria.id.419	2	136166536	rs13427494	G	A	0.0924354	0.0160375	2.7e-09	16313	24	33.2204
class.Actinobacteria.id.419	2	136910273	rs6715785	G	A	0.0709594	0.0120001	3.88e-09	16312	24	34.9662
class.Actinobacteria.id.419	2	135899069	rs11897204	T	C	0.0903627	0.0158055	2.8e-09	16313	24	32.6861
class.Actinobacteria.id.419	2	135895809	rs6706466	A	G	0.0902271	0.015797	2.78e-09	16313	24	32.6232
class.Actinobacteria.id.419	2	135789682	rs56369660	A	G	0.0899826	0.0158049	4.01e-09	16313	24	32.4141
class.Actinobacteria.id.419	2	136913375	rs4954569	C	T	0.0707702	0.0119999	4.17e-09	16312	24	34.7812
class.Actinobacteria.id.419	2	136100473	rs4954242	A	G	0.0932867	0.0161175	3.02e-09	16313	24	33.5001
class.Actinobacteria.id.419	2	135705558	rs1979033	G	A	0.0652849	0.0114228	3.26e-09	16308	24	32.6648
class.Actinobacteria.id.419	2	135775049	rs11888521	G	C	0.0876247	0.0158171	4.97e-09	16311	24	30.6901
class.Actinobacteria.id.419	2	135784733	rs13408096	G	T	0.0901275	0.0158199	4.3e-09	16312	24	32.4571
class.Actinobacteria.id.419	2	136652093	rs12233092	G	A	0.0954637	0.0168892	1.66e-08	16310	24	31.949
class.Actinobacteria.id.419	2	135962711	rs4954226	T	C	0.0915939	0.0160037	3.04e-09	16313	24	32.7559
class.Actinobacteria.id.419	2	135479980	rs6723108	G	T	0.066609	0.0115694	2.42e-09	16313	24	33.1472
class.Actinobacteria.id.419	2	135784227	rs4954213	G	T	0.0897472	0.0158235	4.93e-09	16312	24	32.1691
class.Actinobacteria.id.419	2	136546635	rs4954633	C	T	0.115296	0.0205447	6.93e-09	13623	22	31.494
class.Actinobacteria.id.419	2	136595426	rs56211644	T	C	0.102251	0.0179898	1.75e-08	16313	24	32.3057
class.Actinobacteria.id.419	2	135909462	rs4954221	G	A	0.0896939	0.0158315	3.73e-09	16313	24	32.0983
class.Actinobacteria.id.419	2	135781635	rs11900832	C	T	0.089774	0.0158917	6.06e-09	16312	24	31.9126
class.Actinobacteria.id.419	2	135781301	rs7597802	A	T	0.0897204	0.0158772	6.12e-09	16312	24	31.9326
class.Actinobacteria.id.419	2	136806959	rs925966	G	C	0.0712106	0.0121993	8.72e-09	16182	23	34.0735
class.Actinobacteria.id.419	2	136901607	rs4954392	A	G	0.0700031	0.0120114	6.15e-09	16313	24	33.966
class.Actinobacteria.id.419	2	136917355	rs4954570	G	C	0.0732333	0.0128536	7.97e-09	16311	24	32.4613
class.Actinobacteria.id.419	2	136898078	rs950176	A	G	0.0698509	0.0120201	7.48e-09	16311	24	33.7697
class.Actinobacteria.id.419	2	135776430	rs61663334	A	G	0.0862912	0.0158317	7.46e-09	16312	24	29.7082
class.Actinobacteria.id.419	2	135781522	rs11889843	G	A	0.0890049	0.0158227	6.83e-09	16312	24	31.6423
class.Actinobacteria.id.419	2	135780587	rs7563997	T	A	0.0889554	0.0158255	6.97e-09	16312	24	31.5957
class.Actinobacteria.id.419	2	136169799	rs6742013	T	C	0.090377	0.0160367	5.53e-09	16313	24	31.7605
class.Actinobacteria.id.419	2	136586828	rs57543738	T	C	0.101652	0.018088	2.2e-08	16313	24	31.5828
class.Actinobacteria.id.419	2	136580398	rs60376570	G	A	0.101474	0.018068	2.21e-08	16313	24	31.5422
class.Actinobacteria.id.419	2	136537057	rs72972104	G	A	0.113927	0.0205493	1.03e-08	13623	22	30.7371
class.Actinobacteria.id.419	2	136902666	rs12616955	C	T	0.0697199	0.0120114	7.08e-09	16313	24	33.6917
class.Actinobacteria.id.419	2	136781262	rs78793148	C	A	0.108269	0.0188212	1.73e-08	16182	23	33.0916
class.Actinobacteria.id.419	2	135755629	rs1530559	A	G	0.0654632	0.0114297	7.55e-09	16182	23	32.8041
class.Actinobacteria.id.419	2	135782456	rs10928529	G	A	0.0891483	0.0158902	7.64e-09	16312	24	31.475
class.Actinobacteria.id.419	2	136485280	rs2874834	A	G	0.0742129	0.0127888	1.18e-08	16313	24	33.6741
class.Actinobacteria.id.419	2	136901513	rs4954566	C	T	0.0693166	0.0120109	8.63e-09	16313	24	33.3062
class.Actinobacteria.id.419	2	135928312	rs2305248	A	G	0.0885232	0.0157989	5.42e-09	16313	24	31.3951
class.Actinobacteria.id.419	2	136552629	rs7565053	A	T	0.121058	0.0215389	1.3e-08	13499	21	31.5894
class.Actinobacteria.id.419	2	136773132	rs74697610	A	T	0.110377	0.0199922	2.52e-08	16073	22	30.4815
class.Actinobacteria.id.419	2	136641382	rs584226	T	C	0.0961745	0.0170309	2.84e-08	16313	24	31.8893
class.Actinobacteria.id.419	2	136806774	rs7371606	A	G	0.0703862	0.0122017	1.31e-08	16182	23	33.2763
class.Actinobacteria.id.419	2	136895508	rs4954564	A	G	0.0690118	0.0120217	1.12e-08	16311	24	32.9545
class.Actinobacteria.id.419	2	136228887	rs7605229	C	T	0.0901432	0.0160439	6.47e-09	16313	24	31.5678
class.Actinobacteria.id.419	2	136926719	rs4954572	G	T	0.069121	0.0120747	1.07e-08	16313	24	32.7695
class.Actinobacteria.id.419	2	136553925	rs4954430	C	T	0.115054	0.0207605	1.38e-08	13622	22	30.7135
class.Actinobacteria.id.419	2	136945029	rs1123848	C	T	0.0688483	0.012102	1.32e-08	16311	24	32.3649
class.Actinobacteria.id.419	2	136110129	rs6727889	C	T	0.0899805	0.0160456	8.15e-09	16313	24	31.4473
class.Actinobacteria.id.419	2	136927557	rs4954396	A	C	0.0689631	0.0120741	1.16e-08	16313	24	32.623
class.Actinobacteria.id.419	2	136642433	rs16855656	A	G	0.0919622	0.0164453	3.48e-08	16313	24	31.2706
class.Actinobacteria.id.419	2	136524766	rs62170081	A	G	0.115011	0.0206917	1.56e-08	13623	22	30.8949
class.Actinobacteria.id.419	2	136907790	rs10803550	C	T	0.0687255	0.0120124	1.12e-08	16313	24	32.7325
class.Actinobacteria.id.419	2	136907170	rs953387	A	C	0.0685406	0.0120121	1.2e-08	16313	24	32.558
class.Actinobacteria.id.419	2	136906640	rs2102896	T	C	0.068513	0.0120139	1.21e-08	16313	24	32.522
class.Actinobacteria.id.419	2	136578194	rs2874874	A	C	0.10007	0.0180616	3.61e-08	16313	24	30.6969
class.Actinobacteria.id.419	2	136899116	rs2056297	G	T	0.0684972	0.0120117	1.3e-08	16313	24	32.5191
class.Actinobacteria.id.419	2	136553438	rs56982689	C	T	0.113007	0.0207433	1.89e-08	13623	22	29.6794
class.Actinobacteria.id.419	2	136578040	rs2322812	A	G	0.0994476	0.0180619	4.52e-08	16313	24	30.3152
class.Actinobacteria.id.419	2	136570613	rs3769011	A	T	0.0983944	0.0180715	6.28e-08	16313	24	29.645
class.Actinobacteria.id.419	2	136522783	rs72970286	T	G	0.111213	0.0203604	2.19e-08	13622	22	29.8359
class.Actinobacteria.id.419	2	136515924	rs6707289	A	G	0.113992	0.0206917	2.2e-08	13623	22	30.35
class.Actinobacteria.id.419	2	136515859	rs6720497	G	A	0.113995	0.0206919	2.2e-08	13623	22	30.3507
class.Actinobacteria.id.419	2	136574305	rs58080116	A	G	0.0993037	0.0180636	4.88e-08	16313	24	30.222
class.Actinobacteria.id.419	2	136946433	rs4954397	A	G	0.0678614	0.0120988	2.11e-08	16313	24	31.4602
class.Actinobacteria.id.419	2	136939437	rs1964776	C	T	0.068118	0.0121043	1.98e-08	16313	24	31.67
class.Actinobacteria.id.419	2	135914038	rs11897217	C	T	0.0864887	0.0158365	1.07e-08	16313	24	29.8263
class.Actinobacteria.id.419	2	136560003	rs61470941	T	C	0.0977222	0.0180497	5.6e-08	16313	24	29.312
class.Actinobacteria.id.419	2	136926222	rs10928558	T	C	0.0688456	0.01225	2.01e-08	16312	24	31.5847
class.Actinobacteria.id.419	2	136571982	rs4954445	T	A	0.0984955	0.0180666	5.74e-08	16313	24	29.7223
class.Actinobacteria.id.419	2	135912977	rs7594509	G	T	0.0864399	0.0158386	1.12e-08	16313	24	29.7846
class.Actinobacteria.id.419	2	135921839	rs2322445	T	A	0.0865073	0.0158258	1.12e-08	16313	24	29.8797
class.Actinobacteria.id.419	2	136905697	rs12473760	C	A	0.0675284	0.0120133	1.92e-08	16313	24	31.5969
class.Actinobacteria.id.419	2	136948711	rs4954577	A	G	0.0675989	0.0120979	2.42e-08	16313	24	31.2219
class.Actinobacteria.id.419	2	136520186	rs6729961	T	G	0.113563	0.020689	2.79e-08	13623	22	30.13
class.Actinobacteria.id.419	2	136288273	rs3806502	C	T	0.0877177	0.0160346	1.37e-08	16313	24	29.9268
class.Actinobacteria.id.419	2	135925002	rs6705610	T	G	0.0859614	0.0158009	1.24e-08	16313	24	29.5965
class.Actinobacteria.id.419	2	136509573	rs16831994	T	C	0.111354	0.0205477	3.01e-08	13623	22	29.3687
class.Actinobacteria.id.419	2	136949744	rs16833335	G	A	0.0673473	0.0120943	2.76e-08	16313	24	31.0082
class.Actinobacteria.id.419	2	135689188	rs6738563	G	T	0.0623797	0.0114297	1.67e-08	16309	24	29.7862
class.Actinobacteria.id.419	2	136965117	rs1519525	C	T	0.0671757	0.012076	3.02e-08	16313	24	30.9441
class.Actinobacteria.id.419	2	136496805	rs35215526	G	A	0.103586	0.0187524	5.58e-08	16309	24	30.5131
class.Actinobacteria.id.419	2	136857158	rs13008147	A	G	-0.068864	0.0128717	1.81e-08	15292	21	28.6229
class.Actinobacteria.id.419	2	136511951	rs7609188	G	C	0.109862	0.0205537	4.03e-08	13623	22	28.5702
class.Actinobacteria.id.419	2	136599217	rs3820790	A	T	0.0982294	0.0182671	8.35e-08	16310	24	28.9163
class.Actinobacteria.id.419	2	136496928	rs62168847	T	C	0.101923	0.0186543	6.86e-08	16309	24	29.8528
class.Actinobacteria.id.419	2	136562472	rs3739022	G	A	0.0957608	0.018059	1.07e-07	16313	24	28.1183
class.Actinobacteria.id.419	2	136563248	rs12992815	C	G	0.0951021	0.017922	1.13e-07	16313	24	28.1584
class.Actinobacteria.id.419	2	135778656	rs7565871	G	C	0.0825549	0.0159186	4.47e-08	16312	24	26.8954
class.Actinobacteria.id.419	2	136496493	rs62168843	T	C	0.101383	0.0186546	7.75e-08	16309	24	29.5364
class.Actinobacteria.id.419	2	136496910	rs62168846	G	A	0.102552	0.0187523	7.89e-08	16309	24	29.9071
class.Actinobacteria.id.419	2	136538939	rs9677760	A	T	0.0761008	0.0137895	7.71e-08	16313	24	30.4564
class.Actinobacteria.id.419	2	136958593	rs4954578	T	C	0.0659781	0.012076	5.4e-08	16313	24	29.8508
class.Actinobacteria.id.419	2	136927094	rs4954573	T	G	0.0666495	0.0122445	4.84e-08	16312	24	29.6285
class.Actinobacteria.id.419	2	136539330	rs1865452	C	T	0.0760477	0.0138653	8.63e-08	16313	24	30.0825
class.Actinobacteria.id.419	2	136539670	rs60963894	T	G	0.0760426	0.0138646	8.63e-08	16313	24	30.0817
class.Actinobacteria.id.419	2	136540083	rs10496737	A	G	0.075998	0.0138646	8.75e-08	16313	24	30.0463
class.Actinobacteria.id.419	2	136923155	rs56036623	T	C	0.071193	0.0132643	5.37e-08	16313	24	28.8077
class.Actinobacteria.id.419	2	136963494	rs6716987	C	A	0.0656955	0.0120778	6.15e-08	16313	24	29.5865
class.Actinobacteria.id.419	2	136527120	rs60453613	G	C	0.0754944	0.0138639	1.08e-07	16313	24	29.6523
class.Actinobacteria.id.419	2	136510012	rs12469551	G	T	0.0753829	0.0137904	1.1e-07	16313	24	29.881
class.Actinobacteria.id.419	2	136942326	rs13010498	G	C	-0.0670891	0.0121916	2.34e-08	16182	23	30.2817
class.Actinobacteria.id.419	2	136509868	rs7595712	C	T	0.075472	0.0138639	1.24e-07	16313	24	29.6347
class.Actinobacteria.id.419	1	207003553	rs6660520	G	A	0.0711483	0.0134495	1.11e-07	16308	24	27.9843
class.Actinobacteria.id.419	2	136496639	rs62168844	A	G	0.0991922	0.0186556	1.45e-07	16309	24	28.2708
class.Actinobacteria.id.419	2	136520043	rs6708957	C	T	0.0748451	0.0138634	1.39e-07	16313	24	29.1467
class.Actinobacteria.id.419	2	135429288	rs998451	A	G	0.0610382	0.0115892	3.64e-08	16312	24	27.7392
class.Actinobacteria.id.419	1	207003956	rs7513988	T	C	0.0693683	0.0131871	1.19e-07	16309	24	27.6709
class.Actinobacteria.id.419	2	136292425	rs6745996	A	G	0.0880387	0.016697	5.86e-08	16313	24	27.8015
class.Actinobacteria.id.419	2	136658837	rs80274970	C	T	0.101176	0.0196799	2.36e-07	15823	22	26.431
class.Actinobacteria.id.419	1	207003374	rs12022129	A	G	0.0697561	0.0132648	1.21e-07	16310	24	27.6545
class.Actinobacteria.id.419	2	136542560	rs1469996	A	G	0.075457	0.0139334	1.43e-07	16182	23	29.3283
class.Actinobacteria.id.419	2	136565328	rs60274701	G	A	0.0940911	0.017874	1.74e-07	16312	24	27.7112
class.Actinobacteria.id.419	2	136917330	rs4954394	A	G	0.0670645	0.0129262	1.09e-07	16313	24	26.9182
class.Actinobacteria.id.419	2	136925439	rs10193587	T	C	0.0656265	0.0123482	9.46e-08	16182	23	28.2457
class.Actinobacteria.id.419	1	207003319	rs4845143	T	G	0.0691122	0.0132747	1.51e-07	16310	24	27.1057
class.Actinobacteria.id.419	2	136530443	rs147616090	C	T	0.0741592	0.0138477	1.76e-07	16313	24	28.6798
class.Actinobacteria.id.419	2	136542559	rs1469995	G	A	0.0739983	0.0138486	1.83e-07	16308	24	28.5518
class.Actinobacteria.id.419	2	136501509	rs6732236	T	G	0.0738434	0.0138631	2.06e-07	16313	24	28.373
class.Actinobacteria.id.419	2	136576166	rs7564577	C	T	0.0815548	0.0161539	2.52e-07	16311	24	25.4884
class.Actinobacteria.id.419	2	135456759	rs10928513	C	T	0.0609005	0.0115368	6.28e-08	16312	24	27.8658
class.Actinobacteria.id.419	2	136773638	rs7604460	T	C	0.0825192	0.0155317	2.02e-07	16182	23	28.2274
class.Actinobacteria.id.419	2	136506927	rs6430585	C	A	0.0729446	0.0137598	2.66e-07	16313	24	28.1037
class.Actinobacteria.id.419	2	135763318	rs7582173	G	A	0.0783488	0.0146174	3.1e-07	16313	24	28.7292
class.Actinobacteria.id.419	2	135768352	rs7575241	C	A	0.0733521	0.0139987	3.32e-07	16312	24	27.4568
class.Actinobacteria.id.419	2	136556805	rs872151	C	T	0.090607	0.0177914	3.12e-07	16313	24	25.936
class.Actinobacteria.id.419	2	136770509	rs12471781	G	A	0.0818178	0.0156146	2.44e-07	16182	23	27.4559
class.Actinobacteria.id.419	2	136808142	rs4954388	T	C	0.0638407	0.0123169	2.69e-07	16309	24	26.8654
class.Actinobacteria.id.419	2	136918828	rs4954571	G	A	0.0653908	0.012927	2.27e-07	16311	24	25.5879
class.Actinobacteria.id.419	1	207001879	rs1028182	C	T	0.0676338	0.0132783	2.87e-07	16310	24	25.9444
class.Actinobacteria.id.419	2	135762656	rs10197646	G	A	0.0774689	0.0146201	4.17e-07	16313	24	28.0774
class.Actinobacteria.id.419	2	136928320	rs7568884	C	T	0.0630435	0.0122448	2.16e-07	16313	24	26.5082
class.Actinobacteria.id.419	2	136801201	rs4954556	G	A	0.1226	0.0247436	2.9e-07	9647	17	24.5503
class.Actinobacteria.id.419	2	136930232	rs13415439	C	A	0.0628515	0.0122428	2.34e-07	16313	24	26.3556
class.Actinobacteria.id.419	2	136526981	rs60241067	A	T	0.0634173	0.0125294	6.49e-07	16313	24	25.6184
class.Actinobacteria.id.419	2	136506375	rs7556781	A	G	0.071596	0.0137435	4.15e-07	16313	24	27.1384
class.Actinobacteria.id.419	2	136935394	rs4954575	G	A	0.0627185	0.0122628	2.59e-07	16313	24	26.1585
class.Actinobacteria.id.419	2	136321951	rs6430580	A	G	0.0844586	0.0167136	1.9e-07	16313	24	25.5356
class.Actinobacteria.id.419	2	135758231	rs6733547	G	T	0.0804268	0.0160382	2.67e-07	16312	24	25.1471
class.Actinobacteria.id.419	2	135762429	rs10174462	C	G	0.0737054	0.0140224	3.91e-07	16313	24	27.6282
class.Actinobacteria.id.419	1	206997892	rs2056226	C	G	0.0681933	0.0135813	4.69e-07	16182	23	25.2117
class.Actinobacteria.id.419	1	207001190	rs6540645	C	G	0.0681324	0.0135141	4.13e-07	16308	24	25.4174
class.Actinobacteria.id.419	2	136555484	rs1807356	T	C	0.081038	0.0162851	4.53e-07	16313	24	24.7626
class.Actinobacteria.id.419	2	136504101	rs7589832	A	C	0.0717701	0.0138467	4.79e-07	16313	24	26.8653
class.Actinobacteria.id.419	2	136811263	rs13007153	T	C	0.0628078	0.0123108	4.26e-07	16308	24	26.029
class.Actinobacteria.id.419	2	136500475	rs73958618	A	G	0.0711468	0.0138301	5.44e-07	16313	24	26.4641
class.Actinobacteria.id.419	1	207001709	rs1028181	C	T	0.0674677	0.0135137	5.42e-07	16308	24	24.9257
class.Actinobacteria.id.419	2	136932321	rs59869505	A	C	0.0617206	0.0122309	3.55e-07	16313	24	25.4649
class.Actinobacteria.id.419	2	136929107	rs72976292	T	A	0.0618008	0.0122375	3.56e-07	16308	24	25.5038
class.Actinobacteria.id.419	2	136600176	rs55809728	G	A	0.107353	0.0218006	4.46e-07	13617	22	24.2489
class.Actinobacteria.id.419	2	136759379	rs309124	A	G	0.0747215	0.0145925	4.06e-07	16312	24	26.2199
class.Actinobacteria.id.419	2	136607703	rs4988243	T	C	0.112091	0.0224054	4.65e-07	13514	21	25.0287
class.Actinobacteria.id.419	1	207000060	rs908704	A	G	0.0664374	0.0134312	6.66e-07	16307	24	24.4679
class.Actinobacteria.id.419	2	136929076	rs16833170	A	G	0.0615433	0.0122376	3.96e-07	16313	24	25.2914
class.Actinobacteria.id.419	1	206995478	rs6685379	A	G	0.0661113	0.013349	6.13e-07	16182	23	24.5274
class.Actinobacteria.id.419	2	136806218	rs2090661	A	G	0.0616869	0.0123116	6.15e-07	16309	24	25.105
class.Actinobacteria.id.419	2	136435526	rs2254780	C	T	0.0714552	0.0147411	1.14e-06	16313	24	23.4968
class.Actinobacteria.id.419	2	136822223	rs1879087	T	C	0.10375	0.022927	6.2e-07	10415	19	20.4776
class.Actinobacteria.id.419	2	136435736	rs2441384	T	C	0.0712103	0.0147409	1.23e-06	16313	24	23.3366
class.Actinobacteria.id.419	1	206994404	rs2138992	C	A	0.0659424	0.0135208	8.92e-07	16182	23	23.7862
class.Actinobacteria.id.419	2	136761853	rs309122	A	G	0.0734965	0.0145936	6.29e-07	16312	24	25.3635
class.Actinobacteria.id.419	2	135758520	rs11895609	A	T	0.0763044	0.0159789	5.27e-07	16312	24	22.8036
class.Actinobacteria.id.419	2	135762061	rs6712127	A	G	0.0715978	0.0139913	7.56e-07	16313	24	26.1867
class.Actinobacteria.id.419	2	136761175	rs309123	C	G	0.0739559	0.0148004	6.86e-07	16312	24	24.969
class.Actinobacteria.id.419	16	81776768	rs8047955	G	A	0.0575816	0.0116762	8.34e-07	16306	24	24.3199
class.Actinobacteria.id.419	16	81777336	rs8057441	T	C	0.0569522	0.0115974	9.51e-07	16182	23	24.1156
class.Actinobacteria.id.419	2	136799609	rs10928554	C	T	0.0897611	0.0174332	1.21e-06	16182	23	26.5108
class.Actinobacteria.id.419	1	206991253	rs4440852	A	C	0.0650211	0.0135225	1.24e-06	16182	23	23.1202
class.Actinobacteria.id.419	2	136657252	rs309152	T	C	0.0737591	0.0150388	9.01e-07	16313	24	24.055
class.Actinobacteria.id.419	2	136682486	rs75667274	C	T	0.0765655	0.0155595	1.03e-06	16307	24	24.2145
class.Actinobacteria.id.419	2	136854537	rs6430601	G	T	0.0760397	0.0161513	1.06e-06	16310	24	22.1649
class.Actinobacteria.id.419	2	136695694	rs112407062	C	T	0.0760956	0.0154776	1.03e-06	16313	24	24.1719
class.Actinobacteria.id.419	13	112859829	rs7322849	C	T	0.0944467	0.0192976	6.21e-07	16313	24	23.9534
class.Actinobacteria.id.419	2	135760244	rs6713776	C	G	0.0743085	0.0146082	1.26e-06	16313	24	25.8753
class.Actinobacteria.id.419	2	136921703	rs10180515	T	A	0.0639976	0.0133924	9.88e-07	16313	24	22.8356
class.Actinobacteria.id.419	16	81777833	rs12448146	C	A	0.0558516	0.01156	1.28e-06	16182	23	23.343
class.Actinobacteria.id.419	1	206999963	rs908703	C	G	0.0632903	0.013257	1.41e-06	16307	24	22.7922
class.Actinobacteria.id.419	2	136692893	rs115553816	G	A	0.0757628	0.0154816	1.16e-06	16313	24	23.9486
class.Actinobacteria.id.419	2	135498924	rs1942055	G	C	0.0564129	0.0115777	5.83e-07	16308	24	23.7415
class.Actinobacteria.id.419	2	136924156	rs11684458	A	G	0.0636878	0.0133946	1.04e-06	16313	24	22.6077
class.Actinobacteria.id.419	2	136710372	rs309119	T	C	0.0727001	0.0149727	1.09e-06	16313	24	23.576
class.Actinobacteria.id.419	2	136686114	rs112396243	C	T	0.0757018	0.0154729	1.19e-06	16313	24	23.9369
class.Actinobacteria.id.419	2	136751842	rs309133	A	C	0.0728875	0.0149115	1.06e-06	16311	24	23.8925
class.Actinobacteria.id.419	2	136923693	rs2176716	C	T	0.0635489	0.0133941	1.11e-06	16313	24	22.5106
class.Actinobacteria.id.419	2	136754183	rs16832440	G	A	0.0759001	0.0154634	1.27e-06	16312	24	24.0922
class.Actinobacteria.id.419	2	136653848	rs111682961	C	T	0.0754821	0.0154773	1.33e-06	16312	24	23.7847
class.Actinobacteria.id.419	2	136670419	rs79826902	G	A	0.0754592	0.0154747	1.31e-06	16313	24	23.7782
class.Actinobacteria.id.419	2	136702118	rs12474975	A	T	0.0751775	0.0154792	1.32e-06	16313	24	23.5873
class.Actinobacteria.id.419	2	136672678	rs3098104	T	A	0.075703	0.0152967	1.25e-06	16312	24	24.4924
class.Actinobacteria.id.419	2	136701539	rs16832243	C	T	0.0751221	0.0154805	1.39e-06	16313	24	23.5487
class.Actinobacteria.id.419	2	136765074	rs1964459	C	G	0.0757683	0.0154707	1.38e-06	16309	24	23.9859
class.Actinobacteria.id.419	2	136684632	rs16832205	G	A	0.0751653	0.0154751	1.41e-06	16313	24	23.5922
class.Actinobacteria.id.419	2	136635343	rs6728946	C	G	0.0725236	0.0150872	1.64e-06	16312	24	23.107
class.Actinobacteria.id.419	2	136663110	rs12464050	G	T	0.0752843	0.015486	1.43e-06	16312	24	23.6337
class.Actinobacteria.id.419	2	136684940	rs309159	C	T	0.0725508	0.0151139	1.46e-06	16313	24	23.0426
class.Actinobacteria.id.419	2	136793114	rs4954555	T	C	0.107414	0.0224608	1.44e-06	11290	20	22.8701
class.Actinobacteria.id.419	2	136423904	rs2289959	C	T	0.0686254	0.0147396	2.82e-06	16313	24	21.677
class.Actinobacteria.id.419	2	136652491	rs586964	G	A	0.074925	0.0154201	1.52e-06	16312	24	23.6092
class.Actinobacteria.id.419	2	136646582	rs59213715	A	C	0.0738928	0.0154127	1.74e-06	16313	24	22.9851
class.Actinobacteria.id.419	2	136817769	rs75128007	A	G	0.0636774	0.0129785	1.5e-06	16182	23	24.0724
class.Actinobacteria.id.419	2	136797273	rs62160866	A	G	0.118425	0.0254097	1.51e-06	9647	17	21.7213
class.Actinobacteria.id.419	2	136922932	rs13387501	C	T	0.0630989	0.0133942	1.31e-06	16313	24	22.1928
class.Actinobacteria.id.419	2	136691737	rs41269821	A	G	0.0727487	0.0151759	1.56e-06	16307	24	22.9795
class.Actinobacteria.id.419	2	136748779	rs721765	C	A	0.0755092	0.0154679	1.49e-06	16313	24	23.8307
class.Actinobacteria.id.419	2	137051974	rs72847650	C	A	-0.0559891	0.0118276	1.23e-06	15401	22	22.4084
class.Actinobacteria.id.419	2	136688749	rs309161	G	A	0.0723599	0.0149718	1.42e-06	16313	24	23.3588
class.Actinobacteria.id.419	2	136692553	rs6711493	A	G	0.0705191	0.014635	1.41e-06	16313	24	23.2181
class.Actinobacteria.id.419	2	136663605	rs77096272	C	A	0.0749631	0.0154861	1.6e-06	16312	24	23.4321
class.Actinobacteria.id.419	2	136763242	rs12476127	A	G	0.0736201	0.0150914	1.5e-06	16313	24	23.7978
class.Actinobacteria.id.419	2	136922672	rs6711997	T	C	0.0627345	0.0133703	1.42e-06	16313	24	22.0157
class.Actinobacteria.id.419	2	136792923	rs4245838	C	T	0.106844	0.0224577	1.63e-06	11290	20	22.6345
class.Actinobacteria.id.419	2	136672775	rs309170	C	T	0.0717501	0.0149205	1.52e-06	16313	24	23.1247
class.Actinobacteria.id.419	2	136652524	rs499483	G	A	0.0744216	0.0154107	1.74e-06	16312	24	23.3212
class.Actinobacteria.id.419	16	81777808	rs9926823	A	C	0.0546228	0.0115528	2.11e-06	16182	23	22.3549
class.Actinobacteria.id.419	2	136817658	rs16832624	T	C	0.0620636	0.0129301	2.02e-06	16182	23	23.0394
class.Actinobacteria.id.419	2	136656094	rs3098103	T	C	0.074503	0.0154343	1.82e-06	16313	24	23.3008
class.Actinobacteria.id.419	2	136665711	rs75753154	T	C	0.0721945	0.0150876	1.76e-06	16313	24	22.8963
class.Actinobacteria.id.419	2	136708787	rs309120	G	C	0.0709771	0.0149202	1.73e-06	16313	24	22.6301
class.Actinobacteria.id.419	2	136633962	rs1057031	G	A	0.0715429	0.0150471	2.13e-06	16312	24	22.6062
class.Actinobacteria.id.419	2	136668123	rs7606267	T	C	0.0720271	0.015088	1.84e-06	16313	24	22.7893
class.Actinobacteria.id.419	2	136960483	rs11688302	C	T	0.0583032	0.0122424	1.67e-06	16313	24	22.6803
class.Actinobacteria.id.419	2	136796019	rs57243841	A	G	0.0634156	0.0132204	2.08e-06	16182	23	23.0093
class.Actinobacteria.id.419	2	135446390	rs10171677	G	A	0.0550809	0.0114905	8.34e-07	16182	23	22.9785
class.Actinobacteria.id.419	2	136680534	rs309158	A	G	0.0700479	0.0145849	1.69e-06	16313	24	23.0667
class.Actinobacteria.id.419	16	81777841	rs9939612	C	T	0.054725	0.0115598	2.09e-06	16182	23	22.4114
class.Actinobacteria.id.419	2	136622543	rs3087343	T	G	0.0721572	0.0151641	2.23e-06	16312	24	22.6427
class.Actinobacteria.id.419	2	136805401	rs4954557	C	T	0.0591033	0.0124367	1.95e-06	16313	24	22.5845
class.Actinobacteria.id.419	2	136667487	rs309166	C	T	0.0712778	0.014922	1.79e-06	16312	24	22.8168
class.Actinobacteria.id.419	2	136686393	rs177917	A	G	0.0713321	0.0149104	1.8e-06	16313	24	22.8873
class.Actinobacteria.id.419	2	136665162	rs16832162	T	A	0.071869	0.0150876	1.98e-06	16313	24	22.6904
class.Actinobacteria.id.419	15	94852795	rs72767435	C	T	-0.126352	0.0273626	2.57e-06	12898	16	21.3231
class.Actinobacteria.id.419	22	35558300	rs134296	A	C	0.111964	0.0234167	1.41e-06	14302	20	22.8616
class.Actinobacteria.id.419	1	206991401	rs2883034	A	G	0.0617447	0.0133267	2.61e-06	16182	23	21.4662
class.Actinobacteria.id.419	2	136440300	rs7599898	C	T	0.0704476	0.0150583	4.02e-06	16313	24	21.8868
class.Actinobacteria.id.419	2	136694905	rs7573555	T	C	0.0716297	0.0150933	2.1e-06	16313	24	22.5226
class.Actinobacteria.id.419	22	35567355	rs134366	A	G	0.111877	0.023501	1.5e-06	14302	20	22.6624
class.Actinobacteria.id.419	2	135826463	rs62168955	C	T	0.244958	0.0499791	2.14e-06	3450	9	24.0218
class.Actinobacteria.id.419	12	20378911	rs10841473	C	G	-0.0583765	0.0123353	2.59e-06	16311	24	22.3962
class.Actinobacteria.id.419	2	136746224	rs309118	G	C	0.0703117	0.0146278	1.91e-06	16312	24	23.1047
class.Actinobacteria.id.419	5	475408	rs11745923	T	G	0.0563759	0.0115529	1.58e-06	16312	24	23.8124
class.Actinobacteria.id.419	2	136640101	rs78364332	T	C	0.0712611	0.015088	2.51e-06	16312	24	22.3071
class.Actinobacteria.id.419	2	136654833	rs3098102	C	T	0.070897	0.0149173	2.03e-06	16313	24	22.5879
class.Actinobacteria.id.419	22	35567715	rs134372	T	A	0.111851	0.0235005	1.55e-06	14302	20	22.653
class.Actinobacteria.id.419	5	502594	rs11738544	G	A	0.0550311	0.0115017	2.62e-06	16182	23	22.8923
class.Actinobacteria.id.419	2	136702601	rs6743537	G	A	0.0729649	0.0152279	2.03e-06	16313	24	22.9587
class.Actinobacteria.id.419	2	136429857	rs1438303	C	T	0.0700938	0.0150544	4.33e-06	16313	24	21.6787
class.Actinobacteria.id.419	2	136751488	rs10496738	C	T	0.0743247	0.0154748	2.19e-06	16313	24	23.0682
class.Actinobacteria.id.419	2	136438517	rs76380759	G	A	0.0702325	0.01506	4.34e-06	16313	24	21.7483
class.Actinobacteria.id.419	2	136669264	rs309167	C	T	0.0733379	0.0154053	2.31e-06	16313	24	22.663
class.Actinobacteria.id.419	16	81776276	rs10871420	A	G	0.0549229	0.0116283	2.38e-06	16313	24	22.3087
class.Actinobacteria.id.419	2	136648883	rs2839740	G	T	0.0733939	0.0154666	2.4e-06	16312	24	22.5179
class.Actinobacteria.id.419	2	136667301	rs309165	T	C	0.0693771	0.0145865	2.08e-06	16313	24	22.6219
class.Actinobacteria.id.419	2	136672680	rs56100046	T	A	0.0737358	0.0154926	2.2e-06	16312	24	22.652
class.Actinobacteria.id.419	2	136695705	rs113974791	T	G	0.0713198	0.0150934	2.31e-06	16313	24	22.3279
class.Actinobacteria.id.419	22	35560330	rs7410699	G	C	0.111348	0.023473	1.64e-06	14302	20	22.5022
class.Actinobacteria.id.419	16	81775380	rs4889375	A	C	0.0546577	0.0115707	2.47e-06	16182	23	22.3144
class.Actinobacteria.id.419	2	136563284	rs79954860	A	T	0.108776	0.023154	2.33e-06	13514	21	22.0707
class.Actinobacteria.id.419	16	81776815	rs11859935	G	A	0.0552806	0.011717	2.5e-06	16307	24	22.2594
class.Actinobacteria.id.419	2	136690783	rs309162	T	A	0.0711673	0.0150271	2.34e-06	16313	24	22.4291
class.Actinobacteria.id.419	2	136696608	rs112758679	A	C	0.0712455	0.0150934	2.35e-06	16313	24	22.2814
class.Actinobacteria.id.419	22	35566469	rs134363	A	G	0.111578	0.0235062	1.67e-06	14302	20	22.5316
class.Actinobacteria.id.419	22	35557437	rs134286	G	A	0.110855	0.02347	1.67e-06	14302	20	22.3093
class.Actinobacteria.id.419	2	136618507	rs4988201	A	G	0.0715389	0.0151813	2.75e-06	16312	24	22.2058
class.Actinobacteria.id.419	22	35562147	rs134331	C	G	0.111422	0.0235151	1.86e-06	14302	20	22.4517
class.Actinobacteria.id.419	2	136437615	rs3769016	A	G	0.0700513	0.0150599	4.57e-06	16313	24	21.6364
class.Actinobacteria.id.419	2	136653925	rs614193	A	T	0.0706369	0.0149202	2.24e-06	16312	24	22.4137
class.Actinobacteria.id.419	2	136640787	rs7561565	T	G	0.0707817	0.0150294	2.79e-06	16312	24	22.1799
class.Actinobacteria.id.419	22	35562148	rs134332	A	G	0.111167	0.0235149	1.91e-06	14302	20	22.3494
class.Actinobacteria.id.419	2	136673546	rs309171	G	C	0.0709004	0.0150254	2.44e-06	16313	24	22.266
class.Actinobacteria.id.419	10	126110032	rs1515761	C	T	0.0762317	0.0169884	4.96e-06	15525	23	20.1357
class.Actinobacteria.id.419	2	136818719	rs2090660	C	T	0.0624859	0.0130167	2.21e-06	16182	23	23.0441
class.Actinobacteria.id.419	22	35567561	rs134371	C	T	0.111162	0.0235008	1.76e-06	14302	20	22.3744
class.Actinobacteria.id.419	22	35562235	rs134333	A	G	0.111232	0.0235151	1.94e-06	14302	20	22.3752
class.Actinobacteria.id.419	16	81784359	rs12935228	A	G	0.054145	0.0115428	2.57e-06	16182	23	22.0035
class.Actinobacteria.id.419	2	136723504	rs660002	C	T	0.0689259	0.0145828	2.37e-06	16313	24	22.3398
class.Actinobacteria.id.419	2	136820854	rs4954558	A	G	0.0615327	0.012935	2.5e-06	16182	23	22.6297
class.Actinobacteria.id.419	22	35560258	rs134316	A	G	0.110445	0.0234733	1.81e-06	14302	20	22.1383
class.Actinobacteria.id.419	2	136641593	rs7581814	C	G	0.0706968	0.0150882	2.98e-06	16312	24	21.9546
class.Actinobacteria.id.419	2	135481278	rs6756200	T	C	0.0551973	0.0114517	1.2e-06	16182	23	23.2325
class.Actinobacteria.id.419	22	35559579	rs2413305	G	A	0.111092	0.0235101	1.85e-06	14302	20	22.3284
class.Actinobacteria.id.419	22	35559925	rs2413308	G	T	0.110324	0.023468	1.85e-06	14302	20	22.0999
class.Actinobacteria.id.419	22	35558870	rs134307	C	T	0.110407	0.0234682	1.86e-06	14302	20	22.1327
class.Actinobacteria.id.419	2	136436317	rs6753232	T	C	0.0695685	0.0150582	5e-06	16313	24	21.344
class.Actinobacteria.id.419	22	35559695	rs2413306	A	G	0.110267	0.023468	1.86e-06	14302	20	22.0771
class.Actinobacteria.id.419	2	136806996	rs80261410	T	C	0.062023	0.0129896	2.91e-06	16182	23	22.799
class.Actinobacteria.id.419	2	136656534	rs3099428	C	G	0.0703231	0.0149138	2.49e-06	16313	24	22.234
class.Actinobacteria.id.419	2	136656536	rs3099427	A	G	0.0703251	0.0149144	2.49e-06	16313	24	22.2334
class.Actinobacteria.id.419	16	81777543	rs12928452	C	A	0.0536838	0.0115012	2.89e-06	16307	24	21.7872
class.Actinobacteria.id.419	2	136815388	rs1960171	C	T	0.0590342	0.0124562	3.03e-06	16182	23	22.4612
class.Actinobacteria.id.419	22	35560444	rs134317	G	A	0.110412	0.0234514	1.91e-06	14302	20	22.1664
class.Actinobacteria.id.419	2	136974687	rs2176718	A	G	0.0573913	0.0122306	2.45e-06	16309	24	22.019
class.Actinobacteria.id.419	22	35558249	rs134294	A	T	0.109989	0.0234645	1.92e-06	14302	20	21.9722
class.Actinobacteria.id.419	2	136547067	rs73958638	A	G	0.106081	0.0231678	2.7e-06	12433	21	20.9655
class.Actinobacteria.id.419	2	136638113	rs79176913	C	A	0.070631	0.0150875	3.14e-06	16312	24	21.9157
class.Actinobacteria.id.419	22	35560386	rs6518933	A	G	0.110296	0.0234733	1.93e-06	14302	20	22.0788
class.Actinobacteria.id.419	2	137602926	rs1961273	T	C	0.0602969	0.0126047	1.75e-06	16313	24	22.8837
class.Actinobacteria.id.419	5	477634	rs4334924	G	A	0.0566445	0.0116346	1.88e-06	16308	24	23.7035
class.Actinobacteria.id.419	2	136652953	rs503227	T	C	0.0709373	0.0151682	2.85e-06	16312	24	21.8715
class.Actinobacteria.id.419	22	35558292	rs134295	C	T	0.109709	0.0234644	1.95e-06	14302	20	21.8608
class.Actinobacteria.id.419	2	136628121	rs4988163	G	T	0.0709902	0.0151721	3.2e-06	16312	24	21.8931
class.Actinobacteria.id.419	2	136994454	rs11678502	T	C	0.0554416	0.0116217	2.07e-06	16313	24	22.7577
class.Actinobacteria.id.419	2	136715324	rs309142	T	C	0.0686326	0.0145803	2.49e-06	16313	24	22.158
class.Actinobacteria.id.419	2	136648077	rs12472293	T	C	0.0703818	0.015004	2.79e-06	16313	24	22.0044
class.Actinobacteria.id.419	2	136618178	rs61253125	T	C	0.0708942	0.0151794	3.35e-06	16312	24	21.8129
class.Actinobacteria.id.419	22	35558827	rs134306	G	A	0.109953	0.0234687	2.06e-06	14302	20	21.95
class.Actinobacteria.id.419	10	126086730	rs2459217	A	G	0.0802428	0.0178827	5.55e-06	15420	22	20.1348
class.Actinobacteria.id.419	2	136991517	rs12986776	G	C	0.0553553	0.011624	2.21e-06	16313	24	22.6781
class.Actinobacteria.id.419	2	136700024	rs309150	T	A	0.0704273	0.0150288	2.92e-06	16313	24	21.9602
class.Actinobacteria.id.419	22	35559966	rs2413309	A	G	0.109313	0.0234668	2.08e-06	14302	20	21.6989
class.Actinobacteria.id.419	2	136674028	rs309172	A	G	0.0686285	0.014804	2.93e-06	16313	24	21.4906
class.Actinobacteria.id.419	22	35560072	rs134311	G	A	0.109523	0.0234625	2.1e-06	14302	20	21.7901
class.Actinobacteria.id.419	2	136711064	rs3112496	C	T	0.0695407	0.01492	2.79e-06	16313	24	21.7239
class.Actinobacteria.id.419	22	35557844	rs134289	C	A	0.109577	0.0234641	2.12e-06	14302	20	21.8086
class.Actinobacteria.id.419	16	81778449	rs4888172	G	A	0.0535745	0.0115465	3.35e-06	16182	23	21.5284
class.Actinobacteria.id.419	2	136444185	rs59413285	G	T	0.0691178	0.0150675	5.73e-06	16313	24	21.0425
class.Actinobacteria.id.419	2	136707480	rs6750549	A	G	0.0711005	0.0152006	3.05e-06	16182	23	21.8787
class.Actinobacteria.id.419	22	35559017	rs134308	C	T	0.109478	0.0234681	2.17e-06	14302	20	21.7619
class.Actinobacteria.id.419	2	136443900	rs62168830	A	T	0.0690198	0.0150691	5.9e-06	16313	24	20.9785
class.Actinobacteria.id.419	2	136444338	rs57530667	A	G	0.0690196	0.0150685	5.9e-06	16313	24	20.98
class.Actinobacteria.id.419	22	35559994	rs2413310	A	T	0.109071	0.0234669	2.21e-06	14302	20	21.6025
class.Actinobacteria.id.419	2	136612036	rs111837148	G	A	0.0707245	0.0151796	3.64e-06	16312	24	21.7079
class.Actinobacteria.id.419	2	136376515	rs4954272	A	G	0.0789532	0.0167436	1.73e-06	16313	24	22.2352
class.Actinobacteria.id.419	2	136655582	rs3099429	T	A	0.0704775	0.0151594	3.32e-06	16313	24	21.6141
class.Actinobacteria.id.419	22	35558112	rs134293	C	T	0.109014	0.0234645	2.33e-06	14302	20	21.5848
class.Actinobacteria.id.419	2	136624947	rs1435577	C	G	0.0704363	0.0151675	3.83e-06	16312	24	21.5658
class.Actinobacteria.id.419	22	35557708	rs134288	C	G	0.109146	0.0234646	2.42e-06	14302	20	21.6367
class.Actinobacteria.id.419	22	35558414	rs134300	G	A	0.108761	0.0234634	2.43e-06	14302	20	21.4863
class.Actinobacteria.id.419	22	35558662	rs134301	T	C	0.108813	0.0234638	2.44e-06	14302	20	21.5061
class.Actinobacteria.id.419	22	35558018	rs134290	C	G	0.108728	0.0234644	2.44e-06	14302	20	21.4715
class.Actinobacteria.id.419	22	35558038	rs134291	G	A	0.108728	0.0234644	2.44e-06	14302	20	21.4715
class.Actinobacteria.id.419	22	35557302	rs134285	T	C	0.109	0.023476	2.47e-06	14302	20	21.5579
class.Actinobacteria.id.419	2	136625113	rs4594504	A	C	0.070296	0.0151677	4e-06	16312	24	21.4795
class.Actinobacteria.id.419	16	81778491	rs4888173	A	G	0.0532012	0.0115451	3.88e-06	16182	23	21.2349
class.Actinobacteria.id.419	15	49208992	rs12899991	T	A	0.0719923	0.0154661	4.03e-06	16182	23	21.6676
class.Actinobacteria.id.419	2	136449254	rs62168833	G	A	0.0687297	0.01507	6.81e-06	16313	24	20.7999
class.Actinobacteria.id.419	2	136710554	rs895285	A	G	0.0715404	0.0154714	3.87e-06	16313	24	21.3817
class.Actinobacteria.id.419	22	35557509	rs134287	A	C	0.108732	0.0234712	2.68e-06	14302	20	21.4606
class.Actinobacteria.id.419	22	35560726	rs134323	A	C	0.109552	0.0235215	2.75e-06	14302	20	21.6924
class.Actinobacteria.id.419	22	35558057	rs134292	A	G	0.108298	0.0234644	2.8e-06	14302	20	21.3021
class.Actinobacteria.id.419	22	35559067	rs134309	G	A	0.108131	0.0234622	3.03e-06	14302	20	21.2406
class.Actinobacteria.id.419	22	35558724	rs134304	T	C	0.10829	0.0234694	2.86e-06	14302	20	21.2901
class.Actinobacteria.id.419	22	35558770	rs134305	G	A	0.108448	0.0234694	2.88e-06	14302	20	21.3523
class.Actinobacteria.id.419	16	81776056	rs4312299	G	C	0.0536925	0.011639	3.81e-06	16308	24	21.2812
class.Actinobacteria.id.419	2	136652045	rs139939202	G	A	0.0723434	0.0154953	4.33e-06	16311	24	21.7969
class.Actinobacteria.id.419	22	35559078	rs134310	T	A	0.10806	0.0234682	2.92e-06	14302	20	21.2018
class.Actinobacteria.id.419	2	136822267	rs4954559	A	G	0.0601512	0.0129061	3.8e-06	16182	23	21.7221
class.Actinobacteria.id.419	5	418839	rs72711368	C	T	0.054829	0.0117726	4.06e-06	16182	23	21.6909
class.Actinobacteria.id.419	16	81777978	rs11150406	T	C	0.0528043	0.011535	4.61e-06	16182	23	20.9557
class.Actinobacteria.id.419	2	136413244	rs7607920	T	C	0.0678654	0.0150569	7.91e-06	16313	24	20.3153
class.Actinobacteria.id.419	2	136726567	rs309154	C	T	0.0712918	0.0154016	4.39e-06	16313	24	21.4264
class.Actinobacteria.id.419	22	35558709	rs134302	T	C	0.10807	0.0234694	3.04e-06	14302	20	21.2035
class.Actinobacteria.id.419	1	114665485	rs12049045	G	A	0.0510452	0.0114325	8.63e-06	16311	24	19.9356
class.Actinobacteria.id.419	22	35556599	rs134282	A	G	0.108094	0.0234942	3.07e-06	14302	20	21.168
class.Actinobacteria.id.419	22	35562850	rs134339	G	A	0.108968	0.0235169	3.12e-06	14302	20	21.4701
class.Actinobacteria.id.419	2	135372951	rs35564151	A	G	0.05389	0.0114886	1.87e-06	16182	23	22.0031
class.Actinobacteria.id.419	2	161611969	rs1376754	A	G	0.0509242	0.0112503	6.71e-06	16182	23	20.489
class.Actinobacteria.id.419	22	35570816	rs2413312	G	A	0.108329	0.0234973	3.22e-06	14302	20	21.2548
class.Actinobacteria.id.419	2	136412270	rs34007021	C	T	0.0676248	0.015059	8.58e-06	16313	24	20.166
class.Actinobacteria.id.419	2	136467119	rs2304366	C	T	0.0677071	0.0150823	8.68e-06	16313	24	20.1527
class.Actinobacteria.id.419	5	476353	rs2230437	C	T	0.0540181	0.0114274	3.27e-06	16312	24	22.345
class.Actinobacteria.id.419	2	136934529	rs11674937	G	C	0.060412	0.0134458	3.78e-06	16313	24	20.1871
class.Actinobacteria.id.419	17	75348675	rs11655079	C	T	-0.0560674	0.0124286	5.93e-06	16309	24	20.3507
class.Actinobacteria.id.419	2	161705703	rs6432655	G	A	0.0504196	0.0111904	7.23e-06	16313	24	20.3007
class.Actinobacteria.id.419	22	35569619	rs134377	G	A	0.108262	0.023513	3.4e-06	14302	20	21.2001
class.Actinobacteria.id.419	22	35573334	.	C	T	0.115047	0.0245463	3.44e-06	14302	20	21.9674
class.Actinobacteria.id.419	2	136588031	rs73957037	C	A	0.0682919	0.0147302	5.55e-06	16311	24	21.4941
class.Actinobacteria.id.419	22	35568075	rs134373	C	T	0.107819	0.0234982	3.45e-06	14302	20	21.0533
class.Actinobacteria.id.419	2	137014023	rs4072434	G	C	0.0544639	0.0116188	3.29e-06	16313	24	21.9734
class.Actinobacteria.id.419	2	136863816	rs7569447	A	C	0.0716201	0.016114	4.83e-06	16313	24	19.7543
class.Actinobacteria.id.419	22	35568399	rs134374	T	C	0.107997	0.0235027	3.5e-06	14302	20	21.1148
class.Actinobacteria.id.419	2	136732772	rs309157	G	A	0.0709315	0.0154055	4.6e-06	16313	24	21.1994
class.Actinobacteria.id.419	2	137013901	rs4072435	T	C	0.0543056	0.0116188	3.4e-06	16313	24	21.8456
class.Actinobacteria.id.419	2	137013606	rs10221893	T	C	0.0542292	0.011619	3.44e-06	16313	24	21.7837
class.Actinobacteria.id.419	2	136413847	rs12467569	T	C	0.0671953	0.0150539	9.48e-06	16313	24	19.9241
class.Actinobacteria.id.419	22	35569422	rs134376	A	G	0.10793	0.0235078	3.64e-06	14302	20	21.0795
class.Actinobacteria.id.419	22	35571497	rs134381	C	T	0.107444	0.0235713	3.68e-06	14302	20	20.7778
class.Actinobacteria.id.419	16	81783829	rs5001584	G	A	0.0524218	0.0116599	6.2e-06	16182	23	20.213
class.Actinobacteria.id.419	2	136626078	rs3769001	A	G	0.0689738	0.0151693	6.06e-06	16312	24	20.6745
class.Actinobacteria.id.419	2	136725459	rs75524146	C	T	0.0707377	0.0154741	5.28e-06	16313	24	20.8975
class.Actinobacteria.id.419	2	136737460	rs309113	C	A	0.0681913	0.0149165	4.5e-06	16312	24	20.8988
class.Actinobacteria.id.419	5	475463	rs11743825	C	T	0.0543876	0.0115617	3.75e-06	16313	24	22.1287
class.Actinobacteria.id.419	22	35563904	rs134347	C	T	0.107621	0.0234954	3.86e-06	14302	20	20.9812
class.Actinobacteria.id.419	2	136451676	rs12465544	C	T	0.0674624	0.0150685	9.7e-06	16313	24	20.044
class.Actinobacteria.id.419	22	35575744	rs134391	C	T	0.106749	0.0235487	3.9e-06	14302	20	20.5491
class.Actinobacteria.id.419	22	35556785	rs134283	G	A	0.107127	0.0234902	3.9e-06	14302	20	20.7983
class.Actinobacteria.id.419	22	35573370	rs134385	T	C	0.114214	0.0245465	3.98e-06	14302	20	21.6502
class.Actinobacteria.id.419	22	35572598	rs134383	A	G	0.114385	0.0245463	4.03e-06	14302	20	21.7154
class.Actinobacteria.id.419	2	136600662	rs4988274	T	A	0.0697677	0.0153894	6.56e-06	16182	23	20.5526
class.Actinobacteria.id.419	16	81774798	rs12446319	T	C	0.0512484	0.0112717	5.24e-06	16313	24	20.672
class.Actinobacteria.id.419	22	35574275	rs134387	T	C	0.106496	0.0235667	4.05e-06	14302	20	20.4207
class.Actinobacteria.id.419	22	35560036	rs2413311	C	T	0.106449	0.0237092	4.06e-06	14302	20	20.1579
class.Actinobacteria.id.419	22	35576731	rs134396	G	T	0.105612	0.0235454	4.11e-06	14302	20	20.1193
class.Actinobacteria.id.419	2	135719132	rs6708336	T	A	0.0521109	0.0113623	3.6e-06	16313	24	21.0342
class.Actinobacteria.id.419	2	136571852	rs60253740	G	T	0.0702076	0.0152159	6.71e-06	16182	23	21.2899
class.Actinobacteria.id.419	22	35578104	rs134400	G	A	0.105537	0.0235409	4.28e-06	14302	20	20.0986
class.Actinobacteria.id.419	2	135711516	rs3814355	C	T	0.0520391	0.0113778	3.58e-06	16313	24	20.9192
class.Actinobacteria.id.419	2	161608676	rs11682960	C	T	0.0500233	0.0112071	8.92e-06	16307	24	19.9233
class.Actinobacteria.id.419	22	35580096	rs134409	G	A	0.105632	0.0235525	4.33e-06	14302	20	20.1149
class.Actinobacteria.id.419	22	35580075	rs134408	A	G	0.105632	0.0235525	4.33e-06	14302	20	20.1149
class.Actinobacteria.id.419	22	35574163	rs108272	C	G	0.106182	0.0235724	4.33e-06	14302	20	20.2904
class.Actinobacteria.id.419	22	35579461	rs134407	G	A	0.113373	0.0245189	4.34e-06	14302	20	21.3803
class.Actinobacteria.id.419	2	135717997	rs62168897	C	T	0.0520145	0.0113629	3.77e-06	16312	24	20.9542
class.Actinobacteria.id.419	22	35576018	rs134393	C	T	0.105455	0.0235464	4.43e-06	14302	20	20.058
class.Actinobacteria.id.419	22	35577117	rs28579	G	C	0.105223	0.023541	4.45e-06	14302	20	19.9789
class.Actinobacteria.id.419	22	35561916	rs134330	G	C	0.106766	0.0235169	4.97e-06	14302	20	20.6112
class.Actinobacteria.id.419	16	81775099	rs12931368	C	T	0.0510592	0.0112746	5.68e-06	16308	24	20.509
class.Actinobacteria.id.419	2	136560464	rs12475398	C	T	0.0691289	0.0151906	8.23e-06	16311	24	20.7093
class.Actinobacteria.id.419	22	35575836	rs134392	C	T	0.105223	0.0235465	4.54e-06	14302	20	19.9695
class.Actinobacteria.id.419	2	135706758	rs2034261	G	T	0.0521794	0.0113767	3.52e-06	16313	24	21.0362
class.Actinobacteria.id.419	2	136632300	rs4988145	A	C	0.0681651	0.0151796	7.51e-06	16312	24	20.1652
class.Actinobacteria.id.419	2	137006198	rs6430612	T	C	0.0536715	0.0115597	4.46e-06	16313	24	21.5574
class.Actinobacteria.id.419	2	136800195	rs72974159	C	T	0.0599402	0.0132499	7.21e-06	16182	23	20.4649
class.Actinobacteria.id.419	2	136582809	rs2322813	A	G	0.0693127	0.0152233	7.54e-06	16310	24	20.7304
class.Actinobacteria.id.419	5	18018467	rs6893855	A	C	-0.0771441	0.0173568	8.84e-06	16312	24	19.7545
class.Actinobacteria.id.419	5	18017755	rs7732645	T	C	-0.0763143	0.0173572	9.5e-06	16313	24	19.3309
class.Actinobacteria.id.419	22	35575648	rs134389	T	G	0.112762	0.0245209	4.76e-06	14302	20	21.1472
class.Actinobacteria.id.419	5	437586	rs55842567	G	A	0.0540799	0.0115702	5.35e-06	16312	24	21.847
class.Actinobacteria.id.419	2	136744678	rs16832417	C	T	0.0706385	0.0154755	6.58e-06	16313	24	20.8349
class.Actinobacteria.id.419	2	136743143	rs2278682	G	C	0.067915	0.014974	5.69e-06	16312	24	20.5711
class.Actinobacteria.id.419	2	137014611	rs13024450	T	C	0.0535167	0.0116165	4.77e-06	16313	24	21.2238
class.Actinobacteria.id.419	22	35576041	rs134394	C	T	0.104614	0.0235467	5.05e-06	14302	20	19.7388
class.Actinobacteria.id.419	22	35576324	rs134395	C	A	0.104589	0.0235414	5.05e-06	14302	20	19.7381
class.Actinobacteria.id.419	5	18016946	rs1496374	G	A	-0.0766647	0.0173654	9.18e-06	16312	24	19.4904
class.Actinobacteria.id.419	5	418813	rs68005421	G	C	0.0536273	0.0117779	6.68e-06	16182	23	20.7319
class.Actinobacteria.id.419	5	18019549	rs7700479	A	T	-0.0769653	0.0173933	8.62e-06	16313	24	19.5807
class.Actinobacteria.id.419	2	136586825	rs79633114	C	T	0.069103	0.0152289	8.26e-06	16310	24	20.5899
class.Actinobacteria.id.419	2	136719173	rs6430594	A	G	0.0680547	0.0150849	7.33e-06	16312	24	20.3532
class.Actinobacteria.id.419	2	135711657	rs3814354	G	A	0.0516899	0.0113606	4.38e-06	16313	24	20.702
class.Actinobacteria.id.419	22	35561864	rs134329	G	A	0.106044	0.0235171	5.82e-06	14302	20	20.3332
class.Actinobacteria.id.419	2	136814109	rs1533649	G	A	0.0589921	0.0129913	8.18e-06	16182	23	20.6196
class.Actinobacteria.id.419	8	65654844	rs80083040	G	T	0.155784	0.0348017	8.62e-06	8003	11	20.0376
class.Actinobacteria.id.419	5	442571	rs56146525	A	C	0.0540881	0.011541	5.37e-06	16312	24	21.9645
class.Actinobacteria.id.419	2	137007429	rs10200263	T	C	0.0531431	0.0115764	5.24e-06	16313	24	21.0741
class.Actinobacteria.id.419	2	135710322	rs10166142	A	G	0.0516773	0.0113604	4.42e-06	16313	24	20.6925
class.Actinobacteria.id.419	2	136593498	rs76097170	C	T	0.0668554	0.014899	8.88e-06	16310	24	20.1353
class.Actinobacteria.id.419	22	35548081	rs134268	T	C	0.102739	0.0233046	7.25e-06	14300	20	19.4351
class.Actinobacteria.id.419	22	35578415	rs134404	T	A	0.107458	0.0239671	5.55e-06	14302	20	20.1022
class.Actinobacteria.id.419	2	135720715	rs56271357	C	T	0.0514918	0.0113624	4.66e-06	16313	24	20.537
class.Actinobacteria.id.419	5	18015652	rs7721660	T	G	-0.0766281	0.0174378	9.97e-06	16313	24	19.3104
class.Actinobacteria.id.419	22	35584112	rs134416	G	A	0.104646	0.0235389	5.7e-06	14302	20	19.7638
class.Actinobacteria.id.419	7	95654718	rs961091	A	G	0.0501255	0.011255	8.68e-06	16311	24	19.8348
class.Actinobacteria.id.419	16	81777701	rs9937275	G	A	0.0518759	0.0116956	8.63e-06	16182	23	19.6737
class.Actinobacteria.id.419	5	437542	rs56104584	T	C	0.0536516	0.0115708	6.37e-06	16312	24	21.5001
class.Actinobacteria.id.419	5	444942	rs79931555	A	G	0.0974257	0.0220408	7.13e-06	14487	18	19.5385
class.Actinobacteria.id.419	5	437667	rs56042615	G	A	0.0538009	0.0115708	6.08e-06	16312	24	21.6197
class.Actinobacteria.id.419	22	35580597	rs134410	C	T	0.1041	0.0235492	5.84e-06	14302	20	19.5409
class.Actinobacteria.id.419	1	207016225	rs2243193	G	A	0.0575113	0.012874	7.5e-06	16313	24	19.9562
class.Actinobacteria.id.419	2	136593678	rs11895319	T	C	0.0651996	0.014701	9.98e-06	16313	24	19.6697
class.Actinobacteria.id.419	5	444810	rs72717432	G	A	0.05365	0.0115788	5.72e-06	16182	23	21.4688
class.Actinobacteria.id.419	5	446923	rs12187440	G	A	0.0532122	0.0115324	6.65e-06	16312	24	21.2904
class.Actinobacteria.id.419	22	35584819	rs134419	T	C	0.11216	0.0245871	5.96e-06	14302	20	20.8093
class.Actinobacteria.id.419	2	135694848	rs4953938	G	A	0.0512916	0.0113806	4.87e-06	16313	24	20.3126
class.Actinobacteria.id.419	22	35581181	rs134411	T	C	0.103975	0.0235492	6.18e-06	14302	20	19.4943
class.Actinobacteria.id.419	2	136617477	rs12474093	G	A	0.0715723	0.0159241	7.62e-06	16073	22	20.2012
class.Actinobacteria.id.419	22	35584338	rs134417	C	A	0.104001	0.023542	6.28e-06	14302	20	19.5158
class.Actinobacteria.id.419	2	137008235	rs13018756	T	C	0.0528694	0.0116194	6.07e-06	16313	24	20.7036
class.Actinobacteria.id.419	2	135715957	rs1947112	A	G	0.0511623	0.0113634	5.39e-06	16312	24	20.2715
class.Actinobacteria.id.419	5	442438	rs1056465	T	A	0.0536852	0.0115407	6.34e-06	16312	24	21.6394
class.Actinobacteria.id.419	5	450102	rs6889494	C	T	0.0532331	0.0115431	6.32e-06	16312	24	21.2677
class.Actinobacteria.id.419	2	136981210	rs10165053	T	C	0.0531281	0.0116307	6e-06	16310	24	20.8661
class.Actinobacteria.id.419	5	542023	rs9800013	A	G	0.0598313	0.0138822	9.78e-06	16204	23	18.5756
class.Actinobacteria.id.419	5	422178	rs11742144	G	A	0.0530047	0.0115819	6.91e-06	16313	24	20.9446
class.Actinobacteria.id.419	2	136734569	rs78274583	C	T	0.0690581	0.0154737	8.93e-06	16313	24	19.9177
class.Actinobacteria.id.419	1	207011485	rs2243174	A	G	0.0570336	0.0128665	8.66e-06	16312	24	19.6491
class.Actinobacteria.id.419	2	136403994	rs77985886	C	T	0.0879304	0.0192836	7.32e-06	16313	24	20.7922
class.Actinobacteria.id.419	16	81775039	rs58110576	C	A	0.0523286	0.0117742	9.09e-06	16182	23	19.7521
class.Actinobacteria.id.419	5	449701	rs72717440	A	T	0.0530564	0.0115423	6.96e-06	16312	24	21.1294
class.Actinobacteria.id.419	5	437862	rs34847072	G	C	0.0532303	0.0115702	7.6e-06	16312	24	21.166
class.Actinobacteria.id.419	2	135697557	rs10187990	A	G	0.0509655	0.011379	5.67e-06	16313	24	20.0607
class.Actinobacteria.id.419	2	136979530	rs28815269	A	G	0.0527387	0.011656	6.57e-06	16182	23	20.472
class.Actinobacteria.id.419	2	136714178	rs309143	A	G	0.0667325	0.0150243	9.72e-06	16313	24	19.728
class.Actinobacteria.id.419	2	135694379	rs1374289	C	T	0.0509506	0.011379	5.79e-06	16312	24	20.0487
class.Actinobacteria.id.419	2	137015991	rs4452212	A	G	0.0526269	0.0116194	7.01e-06	16313	24	20.5137
class.Actinobacteria.id.419	22	35582079	rs134413	C	T	0.103539	0.0235493	7.36e-06	14302	20	19.3309
class.Actinobacteria.id.419	5	428754	rs67665078	G	A	0.0492105	0.0111181	9.71e-06	16312	24	19.591
class.Actinobacteria.id.419	5	434722	rs34453673	G	C	0.0529375	0.0115527	7.5e-06	16312	24	20.9971
class.Actinobacteria.id.419	2	135713703	rs3769023	G	A	0.0508274	0.0113625	6.29e-06	16313	24	20.01
class.Actinobacteria.id.419	11	71221248	rs4945008	G	A	0.0540741	0.0121393	5.39e-06	16313	24	19.8421
class.Actinobacteria.id.419	5	494064	rs56051594	C	T	0.0516882	0.011454	8.45e-06	16182	23	20.3641
class.Actinobacteria.id.419	5	428231	rs12188678	T	C	0.0526228	0.0115755	8.21e-06	16313	24	20.6665
class.Actinobacteria.id.419	2	136405878	rs2289963	G	A	0.0875301	0.0192795	8.06e-06	16313	24	20.6121
class.Actinobacteria.id.419	5	443236	rs115554641	C	G	0.053073	0.0115404	7.53e-06	16312	24	21.1497
class.Actinobacteria.id.419	22	35585990	rs134422	T	C	0.102986	0.0235321	7.77e-06	14302	20	19.1529
class.Actinobacteria.id.419	5	428236	rs12188164	C	A	0.0525638	0.0115751	8.43e-06	16313	24	20.6218
class.Actinobacteria.id.419	22	35584580	rs5755641	T	C	0.10267	0.0235382	8.25e-06	14302	20	19.0257
class.Actinobacteria.id.419	5	443676	rs11739543	G	A	0.0527215	0.0115407	8.02e-06	16312	24	20.8693
class.Actinobacteria.id.419	2	136412472	rs7560535	G	A	0.079595	0.0176421	8.11e-06	16312	24	20.3551
class.Actinobacteria.id.419	5	428785	rs72717410	A	T	0.0524327	0.0115676	8.94e-06	16312	24	20.5457
class.Actinobacteria.id.419	2	137041634	rs72847647	G	A	-0.0559073	0.0126361	6.51e-06	15401	22	19.5754
class.Actinobacteria.id.419	5	429381	rs72717412	C	T	0.0523679	0.0115808	9.65e-06	16313	24	20.4481
class.Actinobacteria.id.419	6	14617591	rs857444	T	C	0.0509553	0.011539	8.92e-06	16312	24	19.5002
class.Actinobacteria.id.419	22	35561670	rs134327	G	A	0.103808	0.0235186	9.02e-06	14302	20	19.4821
class.Actinobacteria.id.419	2	136452402	rs625118	C	A	0.0741358	0.0166922	8.62e-06	16313	24	19.7254
class.Actinobacteria.id.419	5	448291	rs72717436	C	A	0.0525543	0.0115442	8.84e-06	16312	24	20.7247
class.Actinobacteria.id.419	5	423595	rs56346498	C	T	0.0521843	0.0115779	9.76e-06	16313	24	20.3152
class.Actinobacteria.id.419	5	448202	rs72717435	G	A	0.0524376	0.0115443	9.34e-06	16312	24	20.6326
class.Actinobacteria.id.419	5	450710	rs11743639	C	T	0.0523269	0.0115433	9.44e-06	16312	24	20.5489
class.Actinobacteria.id.419	6	14618107	rs861392	T	C	0.0509596	0.0115805	9.85e-06	16312	24	19.3643
class.Actinobacteria.id.419	2	135288740	rs638382	C	T	-0.0508406	0.0116807	7.72e-06	15529	23	18.9446
class.Actinobacteria.id.419	5	450777	rs11745789	T	C	0.0522661	0.0115433	9.68e-06	16312	24	20.5012
class.Actinobacteria.id.419	5	448663	rs72717438	C	T	0.0522874	0.0115439	9.84e-06	16312	24	20.516
class.Actinobacteria.id.419	5	521096	rs4957061	C	T	0.0496002	0.0111773	9.66e-06	16182	23	19.692
class.Alphaproteobacteria.id.2379	3	13726736	rs9813022	G	A	-0.0751277	0.0153867	1.05e-06	9593	23	23.8403
class.Alphaproteobacteria.id.2379	2	169033340	rs76784716	G	A	0.133271	0.0267738	5.09e-07	9593	23	24.7773
class.Alphaproteobacteria.id.2379	9	95517807	rs140912403	T	C	-0.160677	0.0317708	6.2e-07	8520	19	25.5772
class.Alphaproteobacteria.id.2379	2	169071190	rs77497586	G	T	0.132413	0.0267662	5.63e-07	9588	23	24.4732
class.Alphaproteobacteria.id.2379	2	169035555	rs75071199	C	A	0.130542	0.0267682	7.91e-07	9593	23	23.7828
class.Alphaproteobacteria.id.2379	2	169032847	rs55661963	A	C	0.130429	0.0267643	9.33e-07	9592	23	23.7485
class.Alphaproteobacteria.id.2379	2	75630344	rs34569731	G	A	0.0705145	0.0157564	7.38e-06	9115	22	20.0283
class.Alphaproteobacteria.id.2379	1	14238305	rs10803434	T	A	-0.0692742	0.0148866	3.55e-06	9115	22	21.6546
class.Alphaproteobacteria.id.2379	1	14235500	rs10803433	G	T	-0.0691545	0.0148952	3.6e-06	9115	22	21.5551
class.Alphaproteobacteria.id.2379	1	14237033	.	A	C	-0.068613	0.0149074	4.36e-06	9115	22	21.184
class.Alphaproteobacteria.id.2379	1	14239278	rs12740709	C	A	-0.0678699	0.014901	5.42e-06	9115	22	20.7456
class.Alphaproteobacteria.id.2379	3	84471266	rs55876211	T	C	-0.080811	0.0184159	7.54e-06	9589	23	19.2554
class.Alphaproteobacteria.id.2379	12	89471235	rs7960664	A	G	0.0969489	0.0215149	8.84e-06	9596	23	20.3053
class.Alphaproteobacteria.id.2379	3	59982336	rs17061716	C	G	0.0927341	0.0207569	9.33e-06	9465	22	19.9597
class.Alphaproteobacteria.id.2379	19	28641647	rs12977163	C	G	0.0690234	0.0153829	7.14e-06	9115	22	20.1333
class.Alphaproteobacteria.id.2379	3	176407911	rs62285697	T	C	0.0805256	0.0180912	9.76e-06	9115	22	19.8123
class.Alphaproteobacteria.id.2379	16	56676272	rs8048637	G	T	0.077934	0.0173717	9.08e-06	9596	23	20.1265
class.Alphaproteobacteria.id.2379	9	95446818	rs150933400	G	A	-0.110163	0.0244388	9.11e-06	9425	21	20.3195
class.Bacilli.id.1673	8	10143164	rs2952251	G	A	-0.0598868	0.0123903	1.08e-06	17360	24	23.3615
class.Bacilli.id.1673	5	174173171	rs77558518	G	A	-0.107255	0.0222879	1.34e-06	15836	20	23.1577
class.Bacilli.id.1673	1	200418805	rs57872228	T	C	-0.0714773	0.0146647	9.22e-07	17375	24	23.7569
class.Bacilli.id.1673	4	98052765	rs12642660	G	A	-0.0748343	0.0154784	2.42e-06	17374	24	23.3749
class.Bacilli.id.1673	16	991253	rs35344081	A	G	0.0619529	0.0127066	1.01e-06	17374	24	23.7718
class.Bacilli.id.1673	7	36349586	rs78938557	C	T	0.108007	0.0232858	1.07e-06	15226	19	21.5142
class.Bacilli.id.1673	4	98049499	rs11730038	A	G	-0.0630747	0.0128717	1.96e-06	17377	24	24.0124
class.Bacilli.id.1673	3	94153993	rs76717940	A	T	0.156331	0.0325945	1.07e-06	8017	10	23.004
class.Bacilli.id.1673	8	10143943	rs2009619	G	A	-0.0586615	0.0124175	1.88e-06	17373	24	22.3171
class.Bacilli.id.1673	4	98050429	rs4131679	T	C	-0.0628643	0.0128683	2.14e-06	17377	24	23.8654
class.Bacilli.id.1673	4	98048787	rs4293791	T	C	-0.0626344	0.01285	2.25e-06	17376	24	23.7584
class.Bacilli.id.1673	8	10199548	rs17708276	G	A	-0.0787915	0.0166123	1.84e-06	17266	23	22.4955
class.Bacilli.id.1673	3	4800550	rs1962325	G	C	0.0554219	0.0114789	1.38e-06	17356	24	23.3109
class.Bacilli.id.1673	6	67570929	rs74352383	A	T	-0.104496	0.0217083	1.53e-06	16519	22	23.171
class.Bacilli.id.1673	13	24973509	rs9581006	T	C	0.225309	0.0467697	1.79e-06	4253	6	23.2075
class.Bacilli.id.1673	4	98028407	rs80205102	T	C	-0.0614993	0.0128784	3.63e-06	17377	24	22.8044
class.Bacilli.id.1673	12	100585559	rs11110282	G	A	-0.101189	0.0217379	4.85e-06	16026	21	21.6688
class.Bacilli.id.1673	8	10143661	rs2975635	C	T	-0.0562982	0.0122029	3.58e-06	17371	24	21.2844
class.Bacilli.id.1673	4	98022313	rs6813875	G	A	-0.0609233	0.0128577	4.26e-06	17377	24	22.4511
class.Bacilli.id.1673	6	67571426	rs9445783	A	T	-0.102731	0.0217022	2.29e-06	16519	22	22.4079
class.Bacilli.id.1673	4	98043157	rs80327990	A	G	-0.060746	0.0128807	4.7e-06	17377	24	22.2412
class.Bacilli.id.1673	12	100589143	rs12368593	A	C	-0.101125	0.0219996	6.18e-06	16026	21	21.1296
class.Bacilli.id.1673	6	67562265	rs11967379	C	T	-0.102862	0.0215705	2.4e-06	16519	22	22.7399
class.Bacilli.id.1673	5	174170255	rs113280052	T	C	-0.103121	0.0223948	4.48e-06	15836	20	21.2032
class.Bacilli.id.1673	4	98037736	rs80123130	A	G	-0.060496	0.0128765	5.23e-06	17377	24	22.0728
class.Bacilli.id.1673	4	98037101	rs4699544	C	A	-0.060418	0.0128786	5.35e-06	17377	24	22.0088
class.Bacilli.id.1673	12	100584966	rs80243853	A	G	-0.100597	0.0220089	7.15e-06	16026	21	20.8919
class.Bacilli.id.1673	17	40835649	rs4028634	C	T	0.0520614	0.0109842	2.21e-06	17377	24	22.4646
class.Bacilli.id.1673	6	67572618	rs78368499	C	T	-0.101569	0.0216988	2.81e-06	16519	22	21.9107
class.Bacilli.id.1673	16	1009552	rs11248956	T	C	0.0580457	0.0126811	3.22e-06	17377	24	20.9519
class.Bacilli.id.1673	12	100584014	rs11110281	C	T	-0.101164	0.022182	7.39e-06	15915	20	20.7992
class.Bacilli.id.1673	4	98042051	rs60533369	C	A	-0.0601057	0.0128727	5.91e-06	17377	24	21.8018
class.Bacilli.id.1673	4	98032135	rs11729948	G	A	-0.0600551	0.0128802	6.14e-06	17377	24	21.7398
class.Bacilli.id.1673	12	100577526	rs11110276	G	T	-0.0986456	0.0217298	8.19e-06	16026	21	20.6084
class.Bacilli.id.1673	8	10143553	rs2952176	A	G	-0.0550676	0.012165	5.65e-06	17371	24	20.4912
class.Bacilli.id.1673	12	100567981	rs7959495	A	C	-0.0994609	0.0219012	8.73e-06	16026	21	20.6238
class.Bacilli.id.1673	12	100443122	rs2131006	A	G	-0.0903489	0.0196073	7.23e-06	16102	22	21.2329
class.Bacilli.id.1673	12	100582783	rs2559847	C	T	-0.0989782	0.0219742	9.02e-06	16026	21	20.2886
class.Bacilli.id.1673	12	100580813	rs11835118	C	T	-0.098162	0.0217519	9.31e-06	16026	21	20.3654
class.Bacilli.id.1673	8	10138824	rs2952228	C	T	-0.0554635	0.0123267	5.57e-06	17373	24	20.245
class.Bacilli.id.1673	12	100591113	rs11110283	C	A	-0.0997213	0.0221779	9.53e-06	15915	20	20.2179
class.Bacilli.id.1673	12	100570045	rs78017832	G	T	-0.0998665	0.0221511	9.59e-06	15915	20	20.3258
class.Bacilli.id.1673	12	100580705	rs11837200	T	C	-0.0978196	0.0217515	9.98e-06	16026	21	20.2243
class.Bacilli.id.1673	6	67571652	rs9445784	C	T	-0.0998752	0.021711	4.05e-06	16516	22	21.162
class.Bacilli.id.1673	16	1007763	rs12595929	C	T	0.0571949	0.0126668	4.57e-06	17377	24	20.3883
class.Bacilli.id.1673	4	98016515	rs7689028	T	A	-0.0514434	0.0113717	6.61e-06	17375	24	20.4648
class.Bacilli.id.1673	15	58738075	rs694949	G	A	-0.081146	0.0180042	7.6e-06	16600	23	20.3135
class.Bacilli.id.1673	8	10132326	rs11249980	C	T	-0.0548886	0.0123427	8.01e-06	17377	24	19.7762
class.Bacilli.id.1673	8	10136381	rs2975647	G	A	-0.0548227	0.012326	7.37e-06	17373	24	19.7821
class.Bacilli.id.1673	11	8332350	rs12797734	C	T	0.0572158	0.0126793	7.21e-06	16902	23	20.363
class.Bacilli.id.1673	8	10132395	rs2975655	G	A	-0.0545184	0.0123388	8.92e-06	17377	24	19.5227
class.Bacilli.id.1673	8	10126348	rs4260895	A	C	-0.0541395	0.0122761	6.87e-06	17377	24	19.4494
class.Bacilli.id.1673	8	10135940	rs2975649	C	T	-0.054526	0.0123291	8.32e-06	17366	24	19.559
class.Bacilli.id.1673	4	98018211	rs11097541	G	A	-0.05116	0.0114757	8.99e-06	17376	24	19.8747
class.Bacilli.id.1673	4	98021331	rs11932798	C	T	-0.0508726	0.011369	8.58e-06	17376	24	20.0227
class.Bacilli.id.1673	9	101101172	rs28564647	G	T	-0.0613034	0.0137579	7.81e-06	17368	24	19.8548
class.Bacilli.id.1673	6	67568615	rs7764486	A	G	-0.0987151	0.0216924	6.3e-06	16519	22	20.7087
class.Bacilli.id.1673	8	10126062	rs2952183	C	T	-0.064889	0.0150654	9.99e-06	17376	24	18.5516
class.Bacilli.id.1673	17	40835922	rs2271029	C	A	0.0501211	0.0109943	5.33e-06	17377	24	20.7829
class.Bacilli.id.1673	4	151687420	rs7666190	A	C	-0.104044	0.0247934	8.47e-06	10436	15	17.6102
class.Bacilli.id.1673	4	151688678	rs11726025	G	A	-0.104217	0.0248158	8.53e-06	10436	15	17.6368
class.Bacilli.id.1673	4	151691575	rs10034695	T	C	-0.104434	0.0247882	9.62e-06	10436	15	17.7498
class.Bacilli.id.1673	6	67559323	rs9345899	G	A	-0.0802438	0.0175346	6.67e-06	16600	23	20.9426
class.Bacilli.id.1673	16	1012750	rs7187700	G	A	0.0557443	0.0126762	8.87e-06	17377	24	19.3386
class.Bacilli.id.1673	3	4802165	rs7627280	T	C	0.0511208	0.0114648	8.81e-06	17375	24	19.8822
class.Bacilli.id.1673	4	7431487	rs4459992	C	T	0.0535854	0.0116362	4.3e-06	17362	24	21.2066
class.Bacilli.id.1673	19	51959855	rs34989881	G	A	0.111056	0.0246039	6.55e-06	12966	16	20.374
class.Bacilli.id.1673	4	184681021	rs111552159	G	C	0.128032	0.0286921	9.13e-06	11350	13	19.9118
class.Bacilli.id.1673	3	64398863	rs13068444	G	A	0.0601035	0.0136407	9.53e-06	17260	23	19.4144
class.Bacilli.id.1673	2	231723657	rs1595463	A	C	0.0476864	0.0108547	7.97e-06	17358	24	19.2998
class.Bacilli.id.1673	3	184371224	rs74663707	T	C	0.0979154	0.0224074	8.46e-06	15769	20	19.095
class.Bacteroidia.id.912	13	70523029	rs55773148	A	G	-0.121514	0.0236759	3.9e-07	11349	16	26.3413
class.Bacteroidia.id.912	13	70523117	rs55993203	G	A	-0.121514	0.0236759	3.9e-07	11349	16	26.3413
class.Bacteroidia.id.912	3	89339527	rs7631304	A	G	-0.0645771	0.0132957	8.37e-07	18334	24	23.5902
class.Bacteroidia.id.912	13	70522683	rs73512608	A	G	-0.121372	0.0236759	4.08e-07	11349	16	26.2797
class.Bacteroidia.id.912	3	89340254	rs73846128	G	A	-0.0648523	0.013349	8.76e-07	18334	24	23.6022
class.Bacteroidia.id.912	13	70523468	rs56358950	T	C	-0.121435	0.0236754	4.48e-07	11349	16	26.3084
class.Bacteroidia.id.912	13	70525153	rs60610351	T	A	-0.120807	0.0236763	4.85e-07	11349	16	26.035
class.Bacteroidia.id.912	13	70524658	rs58269684	C	T	-0.121287	0.023676	4.49e-07	11349	16	26.2429
class.Bacteroidia.id.912	13	70523601	rs74090639	G	A	-0.120556	0.0236759	5.59e-07	11349	16	25.9278
class.Bacteroidia.id.912	3	89322324	rs11929346	T	C	-0.0638957	0.013282	1.1e-06	18334	24	23.1429
class.Bacteroidia.id.912	3	89323493	rs35800684	G	A	-0.0637382	0.0132811	1.15e-06	18334	24	23.0319
class.Bacteroidia.id.912	13	70524034	rs60614038	T	A	-0.119787	0.0236769	6.3e-07	11349	16	25.5957
class.Bacteroidia.id.912	13	70524425	rs58298316	T	G	-0.119787	0.0236769	6.3e-07	11349	16	25.5957
class.Bacteroidia.id.912	13	70530878	rs17085771	A	T	-0.119973	0.0236585	6.24e-07	11349	16	25.7151
class.Bacteroidia.id.912	3	89331534	rs7611599	C	T	-0.0630787	0.0132932	1.49e-06	18334	24	22.5169
class.Bacteroidia.id.912	13	70518353	rs2210451	C	G	-0.118839	0.02369	7.02e-07	11349	16	25.1645
class.Bacteroidia.id.912	13	70529980	rs9788409	T	C	-0.11932	0.0236612	7.07e-07	11349	16	25.4302
class.Bacteroidia.id.912	3	89308895	rs74937713	A	T	-0.0634567	0.0132218	1.25e-06	18326	24	23.0342
class.Bacteroidia.id.912	13	70517417	rs2150960	G	C	-0.118669	0.0236877	7.16e-07	11349	16	25.0973
class.Bacteroidia.id.912	13	70519186	rs112343530	T	C	-0.118146	0.0236907	7.32e-07	11349	16	24.8703
class.Bacteroidia.id.912	17	6461200	rs73975615	A	G	-0.207018	0.0442633	1.22e-06	3350	4	21.874
class.Bacteroidia.id.912	13	70521786	rs2210454	C	T	-0.118639	0.0236916	7.69e-07	11349	16	25.0767
class.Bacteroidia.id.912	3	89307462	rs7629132	C	T	-0.0630402	0.0132216	1.48e-06	18325	24	22.7337
class.Bacteroidia.id.912	13	70518895	rs74090627	C	T	-0.118323	0.0236902	7.95e-07	11349	16	24.9462
class.Bacteroidia.id.912	13	70517836	rs56949730	A	G	-0.118229	0.0236879	7.98e-07	11349	16	24.9112
class.Bacteroidia.id.912	13	70519152	rs112675712	T	C	-0.117391	0.0236911	8.12e-07	11349	16	24.5527
class.Bacteroidia.id.912	13	70519423	rs80015632	C	G	-0.118132	0.0236903	8.23e-07	11349	16	24.8655
class.Bacteroidia.id.912	13	70522227	rs7337863	C	A	-0.117353	0.0238718	8.25e-07	11349	16	24.1666
class.Bacteroidia.id.912	17	6460281	rs12938514	G	A	-0.199979	0.0416024	1.42e-06	3350	4	23.1064
class.Bacteroidia.id.912	3	89338394	rs12486528	G	A	-0.0636438	0.0134266	1.55e-06	18334	24	22.4689
class.Bacteroidia.id.912	3	89306245	rs11920519	A	G	-0.0626587	0.0132084	1.7e-06	18331	24	22.504
class.Bacteroidia.id.912	13	70532097	rs17085818	A	C	-0.118899	0.0236511	7.46e-07	11349	16	25.273
class.Bacteroidia.id.912	13	70519718	rs2210452	G	A	-0.117498	0.0236841	9.11e-07	11349	16	24.6121
class.Bacteroidia.id.912	3	89331815	rs73846120	A	G	-0.0626605	0.0133487	2e-06	18334	24	22.0347
class.Bacteroidia.id.912	3	89309177	rs11916046	C	A	-0.0625893	0.0132364	1.79e-06	18334	24	22.3594
class.Bacteroidia.id.912	13	70531829	rs17085798	C	A	-0.118275	0.0236569	8.02e-07	11349	16	24.9958
class.Bacteroidia.id.912	14	59317502	rs111845179	C	T	0.102648	0.0213843	9.24e-07	16393	20	23.0415
class.Bacteroidia.id.912	3	89311334	rs36076607	T	C	-0.0619999	0.0131752	1.9e-06	18334	24	22.1444
class.Bacteroidia.id.912	3	89348956	rs1996069	T	C	-0.0626866	0.0133226	1.99e-06	18334	24	22.1398
class.Bacteroidia.id.912	3	89324355	rs71322866	A	C	-0.0627234	0.0133359	1.93e-06	18334	24	22.1214
class.Bacteroidia.id.912	3	89305396	rs35532963	C	G	-0.0622119	0.0132181	2.01e-06	18323	24	22.1516
class.Bacteroidia.id.912	3	89306168	rs34519192	A	G	-0.0620751	0.0132104	2.08e-06	18323	24	22.0804
class.Bacteroidia.id.912	17	6460709	rs11871360	A	G	-0.202863	0.0441839	1.86e-06	3350	4	21.0804
class.Bacteroidia.id.912	3	89304608	rs6794198	C	T	-0.062051	0.0132658	2.12e-06	18323	24	21.879
class.Bacteroidia.id.912	3	89319382	rs34922683	G	T	-0.0620014	0.0132478	2.32e-06	18334	24	21.9035
class.Bacteroidia.id.912	3	89326479	rs907713	A	C	-0.0622488	0.0133367	2.24e-06	18334	24	21.7853
class.Bacteroidia.id.912	2	53831026	rs2032750	C	T	-0.0508393	0.0106807	1.92e-06	17853	23	22.6567
class.Bacteroidia.id.912	3	89309406	rs11916939	G	A	-0.0618408	0.0132447	2.39e-06	18334	24	21.8005
class.Bacteroidia.id.912	3	89316242	rs2346325	A	G	-0.0618016	0.013226	2.4e-06	18334	24	21.8344
class.Bacteroidia.id.912	3	89304244	rs71322864	C	A	-0.0617146	0.0132674	2.42e-06	18323	24	21.6375
class.Bacteroidia.id.912	3	89316274	rs1040016	G	T	-0.0617671	0.013226	2.43e-06	18334	24	21.81
class.Bacteroidia.id.912	3	89316376	rs3946805	A	G	-0.0615398	0.0132259	2.6e-06	18334	24	21.6503
class.Bacteroidia.id.912	3	89315917	rs2346324	A	G	-0.0615701	0.0132274	2.62e-06	18334	24	21.6665
class.Bacteroidia.id.912	3	89334464	rs35176045	C	T	-0.0613849	0.0132914	2.7e-06	18334	24	21.3295
class.Bacteroidia.id.912	3	89304364	rs34046877	T	C	-0.0613616	0.0132473	2.67e-06	18323	24	21.4556
class.Bacteroidia.id.912	13	70519922	rs2225529	C	T	-0.115376	0.0238694	1.44e-06	11341	16	23.3642
class.Bacteroidia.id.912	13	70519698	rs4474577	G	A	-0.118225	0.0244029	1.47e-06	10868	15	23.4714
class.Bacteroidia.id.912	13	70524336	rs60660711	G	A	-0.115082	0.0238156	1.52e-06	11347	16	23.3503
class.Bacteroidia.id.912	3	89325131	rs12496485	G	A	-0.0618387	0.0133579	2.72e-06	18334	24	21.431
class.Bacteroidia.id.912	13	70522443	rs7338117	A	G	-0.114955	0.0238571	1.58e-06	11349	16	23.2179
class.Bacteroidia.id.912	3	89315816	rs13100590	T	C	-0.0611969	0.0132275	3e-06	18334	24	21.4044
class.Bacteroidia.id.912	13	70522595	rs17085738	T	G	-0.11492	0.0238517	1.63e-06	11349	16	23.214
class.Bacteroidia.id.912	13	70522661	rs17085746	A	G	-0.11492	0.0238517	1.63e-06	11349	16	23.214
class.Bacteroidia.id.912	13	70520899	rs73510191	A	C	-0.115163	0.023692	1.65e-06	11346	16	23.6277
class.Bacteroidia.id.912	13	70523638	rs56335733	C	T	-0.115348	0.0238509	1.66e-06	11349	16	23.389
class.Bacteroidia.id.912	13	70519253	rs73510178	G	A	-0.114743	0.0238669	1.67e-06	11349	16	23.1133
class.Bacteroidia.id.912	3	89315614	rs17026821	T	C	-0.0611119	0.0132275	3.09e-06	18334	24	21.3449
class.Bacteroidia.id.912	3	89292011	rs13060907	G	A	-0.061103	0.0132766	3.17e-06	18332	24	21.1812
class.Bacteroidia.id.912	1	176792690	rs7546249	A	T	-0.0567113	0.0118386	1.55e-06	18333	24	22.9477
class.Bacteroidia.id.912	13	70525139	rs61070599	C	T	-0.114624	0.0238519	1.82e-06	11349	16	23.0943
class.Bacteroidia.id.912	3	89315046	rs6777119	T	C	-0.0608305	0.0132278	3.35e-06	18334	24	21.1479
class.Bacteroidia.id.912	3	89297466	rs6791217	G	T	-0.0609063	0.0132875	3.44e-06	18332	24	21.0104
class.Bacteroidia.id.912	13	70520090	rs60722059	A	G	-0.114058	0.0238666	1.88e-06	11349	16	22.8386
class.Bacteroidia.id.912	3	89286083	rs17026797	G	T	-0.061205	0.0132452	3.07e-06	18332	24	21.353
class.Bacteroidia.id.912	13	70525553	rs60869989	G	A	-0.114238	0.0238522	1.94e-06	11349	16	22.9383
class.Bacteroidia.id.912	13	70526850	rs73512626	C	A	-0.11403	0.0238334	2.02e-06	11349	16	22.891
class.Bacteroidia.id.912	13	70520200	rs74090631	A	G	-0.113644	0.0238667	2.1e-06	11349	16	22.6731
class.Bacteroidia.id.912	13	70520305	rs73510184	C	T	-0.113644	0.0238667	2.1e-06	11349	16	22.6731
class.Bacteroidia.id.912	13	70524468	rs61289215	C	T	-0.113879	0.0238523	2.19e-06	11349	16	22.7942
class.Bacteroidia.id.912	3	89313541	rs13097740	G	A	-0.0599764	0.0132487	4.05e-06	18332	24	20.4935
class.Bacteroidia.id.912	3	89290305	rs1996068	A	G	-0.060492	0.0132286	3.94e-06	18332	24	20.9106
class.Bacteroidia.id.912	3	89334824	rs35665203	T	C	-0.0607183	0.0133544	4.04e-06	18334	24	20.6722
class.Bacteroidia.id.912	13	70518842	rs74090626	A	G	-0.113222	0.0238651	2.3e-06	11349	16	22.5078
class.Bacteroidia.id.912	13	70517877	rs60814075	C	T	-0.113139	0.0238628	2.31e-06	11349	16	22.4793
class.Bacteroidia.id.912	13	70521955	rs7337151	A	C	-0.113189	0.0238671	2.35e-06	11349	16	22.4912
class.Bacteroidia.id.912	13	70513262	rs1888900	T	C	-0.114168	0.0236831	2.03e-06	11349	16	23.2386
class.Bacteroidia.id.912	3	89305425	rs60475411	T	C	-0.0600292	0.0131959	4.32e-06	18323	24	20.6941
class.Bacteroidia.id.912	13	70530659	rs60954548	A	G	-0.113388	0.0238335	2.38e-06	11349	16	22.6338
class.Bacteroidia.id.912	13	70513774	rs7320487	T	C	-0.112413	0.0238562	2.48e-06	11349	16	22.2038
class.Bacteroidia.id.912	13	70513882	rs7319197	A	G	-0.112395	0.0238506	2.48e-06	11349	16	22.2072
class.Bacteroidia.id.912	3	89334362	rs34986288	G	A	-0.0606085	0.0135291	4.69e-06	18329	24	20.0692
class.Bacteroidia.id.912	1	176802974	rs1014718	G	A	-0.0562329	0.0119057	2.21e-06	18334	24	22.3084
class.Bacteroidia.id.912	13	70521407	rs7491419	T	G	-0.112923	0.0238676	2.53e-06	11349	16	22.3846
class.Bacteroidia.id.912	1	176772360	rs1325597	G	T	-0.055688	0.0118872	2.57e-06	18334	24	21.9465
class.Bacteroidia.id.912	1	176772958	rs1555070	C	T	-0.0557802	0.0118828	2.53e-06	18329	24	22.0356
class.Bacteroidia.id.912	13	70530535	rs17085756	G	A	-0.1128	0.023834	2.66e-06	11349	16	22.3989
class.Bacteroidia.id.912	13	70530900	rs17085776	A	G	-0.112917	0.0238315	2.65e-06	11349	16	22.4502
class.Bacteroidia.id.912	3	89313904	rs71322865	C	T	-0.0590834	0.0131758	4.9e-06	18334	24	20.1084
class.Bacteroidia.id.912	13	70523892	rs74090642	A	G	-0.112818	0.0238527	2.72e-06	11349	16	22.3709
class.Bacteroidia.id.912	13	70519401	rs75808613	G	A	-0.112297	0.0238657	2.81e-06	11349	16	22.1406
class.Bacteroidia.id.912	13	70519308	rs78745799	G	T	-0.112297	0.0238657	2.81e-06	11349	16	22.1406
class.Bacteroidia.id.912	1	176788394	rs1022523	A	G	-0.0559605	0.0118512	2.19e-06	18333	24	22.2967
class.Bacteroidia.id.912	3	89334803	rs73846124	G	A	-0.0596357	0.0132986	5.11e-06	18334	24	20.1095
class.Bacteroidia.id.912	13	70530725	rs17085765	G	C	-0.112634	0.0238342	2.81e-06	11349	16	22.3324
class.Bacteroidia.id.912	13	70531223	rs17085785	C	T	-0.112299	0.023832	2.91e-06	11349	16	22.204
class.Bacteroidia.id.912	16	74290641	rs929878	T	C	-0.0548532	0.012153	4.73e-06	18334	24	20.3723
class.Bacteroidia.id.912	13	70517106	rs2183908	T	C	-0.111449	0.023864	3.03e-06	11349	16	21.8107
class.Bacteroidia.id.912	13	70532016	rs17085809	A	G	-0.11261	0.0238236	2.6e-06	11349	16	22.3427
class.Bacteroidia.id.912	13	70531600	rs17085791	G	C	-0.111465	0.0238241	3.28e-06	11349	16	21.89
class.Bacteroidia.id.912	13	70513244	rs2875575	G	C	-0.11165	0.0237034	3.44e-06	11349	16	22.1868
class.Bacteroidia.id.912	9	116888284	rs13291169	G	C	0.0689676	0.0148765	3.75e-06	17513	23	21.4926
class.Bacteroidia.id.912	13	70532600	rs59082732	T	G	-0.112444	0.0238286	3.13e-06	11349	16	22.2677
class.Bacteroidia.id.912	13	70513238	rs1888899	C	T	-0.112052	0.0236972	3.35e-06	11349	16	22.3584
class.Bacteroidia.id.912	9	116888634	rs13291434	C	T	0.0694656	0.0149789	4.28e-06	17400	22	21.5068
class.Bacteroidia.id.912	22	27433885	rs17343978	C	A	-0.0552057	0.0120278	8.36e-06	18334	24	21.0668
class.Bacteroidia.id.912	13	70520953	rs73510192	T	C	-0.111216	0.0241845	4.18e-06	10868	15	21.1474
class.Bacteroidia.id.912	17	6462820	rs73975618	A	G	-0.188994	0.042803	6.9e-06	3350	4	19.496
class.Bacteroidia.id.912	13	70520688	rs73510188	G	A	-0.110328	0.024185	4.75e-06	10868	15	20.8102
class.Bacteroidia.id.912	13	70520722	rs73510190	G	C	-0.110328	0.024185	4.75e-06	10868	15	20.8102
class.Bacteroidia.id.912	1	157495438	rs72706335	C	T	-0.22241	0.0493458	7.66e-06	3819	4	20.3145
class.Bacteroidia.id.912	14	59338832	rs7157380	G	C	0.095928	0.0212848	4.63e-06	17297	21	20.3119
class.Bacteroidia.id.912	3	89325083	rs12486971	T	C	-0.0595689	0.013617	8.56e-06	18327	24	19.137
class.Bacteroidia.id.912	9	116887845	rs7857688	G	A	0.0635231	0.0140615	5.79e-06	17523	23	20.408
class.Bacteroidia.id.912	10	39062269	rs11146701	G	A	0.0473596	0.010541	7.08e-06	18220	23	20.1861
class.Bacteroidia.id.912	8	70916181	rs62531359	G	T	0.0655728	0.0149891	9.09e-06	18320	24	19.1381
class.Bacteroidia.id.912	1	200112563	NA	T	C	-0.222741	0.0508055	9.93e-06	3061	4	19.2211
class.Bacteroidia.id.912	9	116890596	rs2418267	G	A	0.0607324	0.0135619	7.16e-06	17523	23	20.0538
class.Bacteroidia.id.912	2	213189994	rs4146051	G	A	-0.107377	0.0245661	8.76e-06	11372	16	19.1051
class.Bacteroidia.id.912	2	213191389	rs1505366	G	T	-0.107337	0.0241244	8.89e-06	11853	17	19.7964
class.Bacteroidia.id.912	8	13110185	rs79585701	C	A	0.0646823	0.0149628	9.99e-06	18334	24	18.6872
class.Bacteroidia.id.912	3	195936789	rs4916508	A	G	-0.0466729	0.0105312	8.47e-06	18324	24	19.6413
class.Bacteroidia.id.912	14	59307933	rs1365795	T	C	0.0896968	0.0203125	8.08e-06	17298	21	19.4996
class.Bacteroidia.id.912	9	136493820	rs62575403	T	C	0.140055	0.0311128	7.06e-06	9668	12	20.2636
class.Betaproteobacteria.id.2867	4	45642485	rs4033856	T	C	0.0832423	0.0167237	5.17e-07	15945	22	24.7756
class.Betaproteobacteria.id.2867	3	193456274	rs2367850	C	G	0.064006	0.0130374	9.12e-07	16717	23	24.1022
class.Betaproteobacteria.id.2867	2	239888758	rs12467854	C	G	0.0641363	0.0131766	1.1e-06	17038	23	23.6918
class.Betaproteobacteria.id.2867	20	30596130	rs6087811	G	T	-0.0978177	0.0198522	7.44e-07	16184	21	24.2783
class.Betaproteobacteria.id.2867	2	239900775	rs62191117	G	A	0.0641044	0.0132271	1.17e-06	17029	23	23.488
class.Betaproteobacteria.id.2867	2	239865055	rs4511740	A	G	0.0613974	0.0128084	1.66e-06	17150	24	22.9779
class.Betaproteobacteria.id.2867	20	30591039	rs78428620	C	T	-0.0982048	0.020312	1.27e-06	16185	21	23.3755
class.Betaproteobacteria.id.2867	2	239893009	rs11679161	C	T	0.0619173	0.0131536	2.25e-06	17043	23	22.1583
class.Betaproteobacteria.id.2867	2	239892208	rs11683769	A	T	0.0618951	0.0131617	2.29e-06	17043	23	22.1153
class.Betaproteobacteria.id.2867	5	173497796	rs62395635	C	T	0.109741	0.0236	2.94e-06	15108	20	21.6228
class.Betaproteobacteria.id.2867	7	111285025	rs2613606	T	C	-0.0513106	0.0109091	2.2e-06	17146	24	22.1226
class.Betaproteobacteria.id.2867	7	111285576	rs1859743	C	T	-0.0514427	0.0109683	2.2e-06	17043	23	21.9974
class.Betaproteobacteria.id.2867	1	153240013	rs1928341	G	A	0.0525581	0.0110408	2.02e-06	17150	24	22.661
class.Betaproteobacteria.id.2867	2	239868159	rs36119524	C	T	0.0610247	0.0133412	4.4e-06	17042	23	20.9231
class.Betaproteobacteria.id.2867	9	84206018	rs72747231	G	C	-0.137281	0.0290338	2.06e-06	11344	13	22.3569
class.Betaproteobacteria.id.2867	2	239877738	rs4591362	G	A	0.061302	0.0134714	4.44e-06	17043	23	20.7073
class.Betaproteobacteria.id.2867	1	153242805	rs10788864	A	T	0.0521503	0.0110469	2.33e-06	17142	24	22.286
class.Betaproteobacteria.id.2867	2	239864732	rs4507125	A	C	0.0599433	0.0132061	5.73e-06	17149	24	20.6031
class.Betaproteobacteria.id.2867	3	70592215	rs11128180	G	A	0.0592944	0.0128769	3.67e-06	17151	24	21.2033
class.Betaproteobacteria.id.2867	1	153239426	rs10047202	C	T	0.0518392	0.0110404	2.76e-06	17150	24	22.047
class.Betaproteobacteria.id.2867	13	58689340	rs2321387	A	G	-0.0494596	0.0109424	5.8e-06	17149	24	20.4304
class.Betaproteobacteria.id.2867	7	111287998	rs2528680	C	T	-0.0501348	0.0109108	3.74e-06	17151	24	21.1138
class.Betaproteobacteria.id.2867	7	111289472	rs1122678	T	C	-0.0501479	0.0109106	3.76e-06	17151	24	21.1255
class.Betaproteobacteria.id.2867	2	239877148	rs12477314	C	T	0.0604962	0.0134724	5.96e-06	17043	23	20.1635
class.Betaproteobacteria.id.2867	3	70588939	rs7638039	C	T	0.0576945	0.0126539	5.39e-06	17132	24	20.7884
class.Betaproteobacteria.id.2867	1	153239586	rs2094636	C	G	0.0514164	0.0110439	3.22e-06	17150	24	21.6747
class.Betaproteobacteria.id.2867	1	153238503	rs1410861	A	G	0.0514497	0.0110397	3.29e-06	17150	24	21.7196
class.Betaproteobacteria.id.2867	2	239875986	rs62191106	C	T	0.0603601	0.0134512	6.63e-06	17042	23	20.1362
class.Betaproteobacteria.id.2867	2	239876527	rs62191107	T	C	0.0603683	0.0134517	6.67e-06	17042	23	20.1403
class.Betaproteobacteria.id.2867	7	111288089	rs2528681	G	C	-0.0497085	0.0109101	4.53e-06	17151	24	20.7589
class.Betaproteobacteria.id.2867	7	111285820	rs1544475	C	T	-0.0500048	0.0109379	4.22e-06	17151	24	20.9005
class.Betaproteobacteria.id.2867	1	153237922	rs6686895	A	G	0.0512075	0.0110399	3.66e-06	17149	24	21.5147
class.Betaproteobacteria.id.2867	7	111294074	rs2040996	C	T	-0.0497931	0.0109111	4.66e-06	17142	24	20.8259
class.Betaproteobacteria.id.2867	7	111292983	rs976935	C	A	-0.0495407	0.0109119	4.89e-06	17144	24	20.6121
class.Betaproteobacteria.id.2867	2	239868927	rs34177861	G	A	0.0595245	0.0134488	7.65e-06	17042	23	19.5894
class.Betaproteobacteria.id.2867	7	111286879	rs2528678	C	T	-0.0497801	0.010938	4.62e-06	17151	24	20.7125
class.Betaproteobacteria.id.2867	13	58708500	rs12867878	G	A	-0.0502335	0.0112245	6.55e-06	17151	24	20.0289
class.Betaproteobacteria.id.2867	4	23588462	rs1511453	G	A	0.0923492	0.0199158	4.76e-06	17085	23	21.5016
class.Betaproteobacteria.id.2867	20	30594699	rs8119189	C	A	-0.0929621	0.0202673	4.31e-06	16185	21	21.0386
class.Betaproteobacteria.id.2867	2	239864826	rs4521068	G	A	0.0589015	0.0133096	9.11e-06	17043	23	19.585
class.Betaproteobacteria.id.2867	3	193463459	rs56104821	C	A	0.0570883	0.0128104	8.76e-06	17147	24	19.8596
class.Betaproteobacteria.id.2867	13	58535792	rs9537878	G	A	-0.0487875	0.0109559	7.93e-06	17151	24	19.8298
class.Betaproteobacteria.id.2867	18	26569901	rs9964679	G	A	0.052911	0.0114866	4.85e-06	17151	24	21.2183
class.Betaproteobacteria.id.2867	8	112732674	rs56386628	T	C	-0.0622252	0.0135688	5.87e-06	17147	24	21.0306
class.Betaproteobacteria.id.2867	2	239875322	rs11124193	A	G	0.0592807	0.0134501	9.95e-06	17042	23	19.4256
class.Betaproteobacteria.id.2867	20	30589733	rs6087810	C	T	-0.0928907	0.0203241	4.82e-06	16184	21	20.8892
class.Betaproteobacteria.id.2867	13	58533627	rs7326330	T	C	-0.0485805	0.0109559	8.6e-06	17151	24	19.6618
class.Betaproteobacteria.id.2867	7	111289967	rs1419746	G	A	-0.0488297	0.0109122	6.69e-06	17146	24	20.0237
class.Betaproteobacteria.id.2867	13	58696106	rs7324740	A	G	-0.049731	0.011275	9.29e-06	17150	24	19.4544
class.Betaproteobacteria.id.2867	7	111297819	rs2528688	G	A	-0.0488152	0.010922	6.95e-06	17150	24	19.9758
class.Betaproteobacteria.id.2867	7	111287980	rs2528679	T	C	-0.0488479	0.0109343	7e-06	17151	24	19.9576
class.Betaproteobacteria.id.2867	20	30598898	rs76625259	T	G	-0.0908598	0.0200334	5.39e-06	16185	21	20.5699
class.Betaproteobacteria.id.2867	13	58599245	rs7988877	T	A	-0.0495476	0.0111771	8.5e-06	16717	23	19.6512
class.Betaproteobacteria.id.2867	7	111293616	rs2906622	T	C	-0.0487181	0.0109096	7.28e-06	17144	24	19.9419
class.Betaproteobacteria.id.2867	13	58530277	rs1926544	A	C	-0.0482805	0.0109564	9.84e-06	17151	24	19.4182
class.Betaproteobacteria.id.2867	13	58595043	rs1581853	G	A	-0.0493393	0.0111777	9.17e-06	16717	23	19.4843
class.Betaproteobacteria.id.2867	13	107906880	rs9520346	G	C	0.142414	0.0332587	7.59e-06	4797	6	18.3356
class.Betaproteobacteria.id.2867	7	111291580	rs2528684	T	C	-0.0483276	0.0109124	8.25e-06	17144	24	19.6131
class.Betaproteobacteria.id.2867	7	111289034	rs2613608	G	A	-0.0483307	0.0109194	8.4e-06	17150	24	19.5908
class.Betaproteobacteria.id.2867	4	23590530	rs34203874	C	T	0.0898478	0.0199169	8.91e-06	17085	23	20.3503
class.Betaproteobacteria.id.2867	9	104899117	rs320161	G	A	0.0572286	0.01262	7.33e-06	17035	23	20.5641
class.Betaproteobacteria.id.2867	1	153237467	rs4585927	T	C	0.0492606	0.0110292	8.3e-06	17150	24	19.9484
class.Betaproteobacteria.id.2867	9	104888414	rs320179	A	C	0.0567331	0.0125698	9.17e-06	17146	24	20.3712
class.Betaproteobacteria.id.2867	2	239906429	rs13385989	A	C	0.0600028	0.0135487	9.69e-06	16717	23	19.6131
class.Betaproteobacteria.id.2867	13	25111456	rs9553336	T	G	0.0892771	0.0204167	9.14e-06	15641	20	19.1208
class.Betaproteobacteria.id.2867	15	56786407	rs75242906	T	C	-0.121083	0.028075	9.27e-06	10803	14	18.6007
class.Clostridia.id.1859	4	152131744	rs6815608	C	T	0.103803	0.0210883	4.02e-07	16731	22	24.2292
class.Clostridia.id.1859	21	18567802	NA	T	C	0.255639	0.0508787	8.78e-07	3501	8	25.2453
class.Clostridia.id.1859	21	40703251	rs112334273	A	G	0.0641008	0.0127404	3.81e-07	18217	23	25.3141
class.Clostridia.id.1859	21	18572202	NA	C	T	0.251774	0.0507033	1.23e-06	3501	8	24.6575
class.Clostridia.id.1859	4	161507301	rs6814436	C	T	0.0739995	0.0150815	9.65e-07	18336	24	24.0751
class.Clostridia.id.1859	18	48792829	rs72915163	C	T	-0.0581025	0.0120557	1.34e-06	18317	24	23.2275
class.Clostridia.id.1859	14	52494072	rs2273429	G	A	-0.0724037	0.0153105	4.52e-06	18337	24	22.3637
class.Clostridia.id.1859	12	5942519	rs10774377	G	A	0.052659	0.0113858	3.24e-06	18330	24	21.3902
class.Clostridia.id.1859	12	5943290	rs4764517	T	C	0.0521858	0.0113984	3.97e-06	18331	24	20.9613
class.Clostridia.id.1859	14	52495231	rs11844758	C	A	-0.071335	0.0153073	6.03e-06	18340	24	21.7175
class.Clostridia.id.1859	14	52493228	rs11846847	T	A	-0.0716049	0.0153192	6.15e-06	18337	24	21.8481
class.Clostridia.id.1859	4	161507152	rs4690986	C	G	0.0713466	0.0150159	2.16e-06	18336	24	22.576
class.Clostridia.id.1859	12	5949771	rs10774378	C	T	0.0518302	0.0113879	4.68e-06	18339	24	20.7146
class.Clostridia.id.1859	5	149077788	rs13179700	C	T	0.0511937	0.0109569	3.37e-06	18338	24	21.8303
class.Clostridia.id.1859	18	48788446	rs6508055	G	A	-0.0590208	0.0125288	2.76e-06	18340	24	22.1917
class.Clostridia.id.1859	12	5949262	rs7964593	T	C	0.0512393	0.0113973	5.91e-06	18340	24	20.2116
class.Clostridia.id.1859	6	163743050	rs6934062	C	G	0.0524406	0.0116115	6.53e-06	17859	23	20.3965
class.Clostridia.id.1859	5	149077133	rs9986136	G	A	0.0503184	0.0110346	5.34e-06	18340	24	20.7941
class.Clostridia.id.1859	5	105060362	rs1842454	A	G	-0.0547202	0.0127338	8.72e-06	18340	24	18.4662
class.Clostridia.id.1859	5	149076956	rs7731599	T	C	0.0499509	0.0110343	6.25e-06	18340	24	20.4924
class.Clostridia.id.1859	5	149077655	rs11167476	C	T	0.0499351	0.0110236	6.24e-06	18339	24	20.5193
class.Clostridia.id.1859	2	231676041	rs10209007	C	G	0.0794173	0.0182427	9.89e-06	17812	23	18.9518
class.Clostridia.id.1859	2	231678413	rs3792064	A	G	0.0795651	0.0182521	9.98e-06	17812	23	19.0029
class.Clostridia.id.1859	3	131371980	rs76767978	A	G	0.0698882	0.0156319	8.4e-06	18329	24	19.9888
class.Clostridia.id.1859	4	7420184	rs13105690	C	T	-0.0529097	0.011818	8.78e-06	18340	24	20.044
class.Clostridia.id.1859	6	12397187	rs76860606	G	C	0.0947036	0.0225117	7.53e-06	17579	21	17.6977
class.Clostridia.id.1859	5	35770550	rs72738886	C	T	0.086617	0.0190393	8.24e-06	16934	21	20.6969
class.Clostridia.id.1859	20	50803760	rs7269302	T	A	-0.0963981	0.0212007	9.04e-06	17405	21	20.6746
class.Clostridia.id.1859	20	50800275	rs6126494	T	G	-0.0969353	0.0211699	9.12e-06	17405	21	20.9665
class.Clostridia.id.1859	3	89268714	rs6797343	T	G	0.0592279	0.0134556	9.36e-06	18340	24	19.3751
class.Clostridia.id.1859	4	161527350	rs6536525	G	C	0.0661829	0.0148538	7.84e-06	18339	24	19.8527
class.Clostridia.id.1859	18	48789736	rs11082866	A	T	-0.0514178	0.0115577	8.06e-06	18321	24	19.7917
class.Clostridia.id.1859	4	161522527	rs7667168	T	C	0.0655264	0.0149007	9.17e-06	18340	24	19.3383
class.Clostridia.id.1859	4	161527868	rs6536526	T	A	0.0656765	0.0148558	9.19e-06	18339	24	19.5446
class.Clostridia.id.1859	4	161526396	rs10517722	G	C	0.0654083	0.014838	9.58e-06	18339	24	19.4319
class.Clostridia.id.1859	4	161525756	rs7687278	T	A	0.0653759	0.0148358	9.65e-06	18340	24	19.4184
class.Clostridia.id.1859	2	116724915	rs13421739	G	C	0.0888472	0.0179655	9.54e-06	18340	24	24.4574
class.Coriobacteriia.id.809	10	65799217	rs719099	G	A	0.0778402	0.0155815	5.43e-07	17687	24	24.9568
class.Coriobacteriia.id.809	10	65800878	rs2458655	C	A	0.0779399	0.0157587	7.77e-07	17689	24	24.4612
class.Coriobacteriia.id.809	10	65801279	rs7078773	C	T	0.076006	0.0155861	1.12e-06	17689	24	23.7805
class.Coriobacteriia.id.809	1	176571431	rs240104	C	T	-0.0603429	0.0126849	1.52e-06	17577	23	22.6296
class.Coriobacteriia.id.809	10	65799626	rs56374305	C	G	0.100061	0.0206279	1.17e-06	17688	24	23.5297
class.Coriobacteriia.id.809	10	1922731	rs11250875	C	T	0.06075	0.0130939	4.83e-06	17690	24	21.5256
class.Coriobacteriia.id.809	10	65803263	rs10995776	C	T	0.0817133	0.0174599	2.44e-06	17691	24	21.9028
class.Coriobacteriia.id.809	17	37376685	rs34739816	T	G	0.0965017	0.0207666	3.88e-06	16593	20	21.5943
class.Coriobacteriia.id.809	5	125460084	rs76779974	G	C	0.0774888	0.0171877	5.63e-06	16419	21	20.3256
class.Coriobacteriia.id.809	5	459415	rs80046645	G	C	0.25584	0.0561995	4.66e-06	3204	5	20.7239
class.Coriobacteriia.id.809	19	55857777	rs45480394	G	T	-0.0504262	0.0113307	9.71e-06	17413	22	19.8061
class.Coriobacteriia.id.809	12	11494021	rs1816223	G	A	-0.0586265	0.0129006	4.84e-06	17688	24	20.6523
class.Coriobacteriia.id.809	10	5644995	rs7898585	C	T	0.0731501	0.0164186	5.25e-06	17691	24	19.85
class.Coriobacteriia.id.809	20	62072077	rs67561917	G	A	-0.0714367	0.0154113	5.39e-06	17333	21	21.4863
class.Coriobacteriia.id.809	12	11497854	rs7977399	C	T	-0.0578302	0.0129126	6.07e-06	17689	24	20.0579
class.Coriobacteriia.id.809	10	5644918	rs7912120	G	A	0.0723713	0.0164094	6.24e-06	17691	24	19.4513
class.Coriobacteriia.id.809	9	136512906	rs3025411	G	A	0.0926543	0.0209468	8.27e-06	15671	20	19.5657
class.Coriobacteriia.id.809	17	8121332	rs11656361	C	A	0.0773006	0.017553	8.02e-06	16665	21	19.3939
class.Coriobacteriia.id.809	12	11495092	rs7303392	C	T	-0.0572152	0.0128679	7.32e-06	17688	24	19.7699
class.Coriobacteriia.id.809	5	90471451	rs1397793	A	G	-0.0498855	0.0112446	9.77e-06	17527	23	19.6815
class.Coriobacteriia.id.809	12	11480228	rs1834859	T	G	-0.0572546	0.0130322	7.97e-06	17686	24	19.3013
class.Coriobacteriia.id.809	10	5644983	rs7896306	T	G	0.0716879	0.0164208	7.82e-06	17691	24	19.0591
class.Coriobacteriia.id.809	15	86433579	rs11073596	G	T	0.0510212	0.0114339	8.14e-06	17527	23	19.9118
class.Coriobacteriia.id.809	3	11654412	rs2442778	A	G	-0.116408	0.0258545	9.03e-06	13472	16	20.2719
class.Coriobacteriia.id.809	1	179629191	rs7540303	T	C	0.0483227	0.0109062	9.62e-06	17691	24	19.6317
class.Coriobacteriia.id.809	7	24464799	rs62448869	A	T	-0.0486059	0.0108982	7.87e-06	17527	23	19.8914
class.Coriobacteriia.id.809	7	105084680	rs13307134	T	C	0.0565686	0.0126265	7.8e-06	17527	23	20.0718
class.Coriobacteriia.id.809	10	1223742	rs4880783	T	G	0.056503	0.0125055	5.9e-06	17691	24	20.4144
class.Coriobacteriia.id.809	19	52895166	rs12974142	A	G	0.0789796	0.0177205	8.51e-06	17413	22	19.8646
class.Coriobacteriia.id.809	14	39660509	rs8010111	A	G	-0.103377	0.0229286	6.9e-06	15996	21	20.3278
class.Coriobacteriia.id.809	7	24471610	rs60426889	G	T	-0.0504218	0.0113799	8.69e-06	17689	24	19.6317
class.Coriobacteriia.id.809	7	24464911	rs62448870	A	G	-0.0481038	0.0108949	9.5e-06	17527	23	19.4946
class.Deltaproteobacteria.id.3087	20	33694801	rs6058181	T	C	0.0825716	0.0165958	3.4e-07	15100	23	24.755
class.Deltaproteobacteria.id.3087	20	33694580	rs6060239	T	C	0.0820617	0.0166358	4.68e-07	15100	23	24.3328
class.Deltaproteobacteria.id.3087	20	33694540	rs6060238	G	A	0.0815633	0.0165875	4.88e-07	15101	23	24.1785
class.Deltaproteobacteria.id.3087	20	33694210	rs6060237	A	G	0.0815426	0.0165875	4.94e-07	15101	23	24.1662
class.Deltaproteobacteria.id.3087	20	33694699	rs6060240	C	A	0.0807882	0.0167637	9.65e-07	14439	22	23.2249
class.Deltaproteobacteria.id.3087	17	2856662	rs4506934	T	C	-0.0936514	0.02012	3.59e-06	15061	23	21.6656
class.Deltaproteobacteria.id.3087	9	81834426	rs17791387	G	A	-0.0735881	0.0154246	1.6e-06	15071	23	22.7607
class.Deltaproteobacteria.id.3087	17	2859595	rs55640204	A	G	-0.0922603	0.0200787	4.81e-06	15063	23	21.1135
class.Deltaproteobacteria.id.3087	21	45064961	rs2838334	A	G	0.0561722	0.0124124	5.45e-06	15168	24	20.4801
class.Deltaproteobacteria.id.3087	16	71541641	rs9928243	A	C	-0.0538457	0.0117718	5.02e-06	15167	24	20.9227
class.Deltaproteobacteria.id.3087	10	11855599	rs11599763	C	T	-0.0544219	0.0117397	3.94e-06	15168	24	21.49
class.Deltaproteobacteria.id.3087	9	15269705	rs112381107	T	C	0.206594	0.0456908	4.63e-06	4457	7	20.4446
class.Deltaproteobacteria.id.3087	18	69312914	rs17084793	A	G	-0.0710762	0.015953	5.69e-06	15164	24	19.8501
class.Deltaproteobacteria.id.3087	17	2856655	rs72821212	G	C	-0.0907349	0.020221	7.73e-06	15063	23	20.1346
class.Deltaproteobacteria.id.3087	1	203991605	rs2692012	G	A	0.110335	0.0253336	3.14e-06	13104	16	18.9685
class.Deltaproteobacteria.id.3087	11	10658735	rs1035691	G	A	-0.055176	0.0121602	9.65e-06	15168	24	20.5883
class.Deltaproteobacteria.id.3087	15	96161065	rs62020470	G	A	-0.0585411	0.0129358	4.85e-06	15168	24	20.4801
class.Deltaproteobacteria.id.3087	15	96159374	rs7164160	T	A	-0.058325	0.0129358	5.28e-06	15168	24	20.3294
class.Deltaproteobacteria.id.3087	16	71541226	rs7199026	A	C	-0.0524191	0.0117478	8.58e-06	15166	24	19.9098
class.Deltaproteobacteria.id.3087	1	203308383	rs16851319	C	G	-0.0705516	0.0150849	5.68e-06	15154	24	21.8739
class.Deltaproteobacteria.id.3087	11	10660816	rs7936267	G	A	-0.0560975	0.0123206	9.72e-06	15162	24	20.731
class.Deltaproteobacteria.id.3087	15	96158885	rs7163129	T	C	-0.0574903	0.012936	7.15e-06	15168	24	19.7511
class.Deltaproteobacteria.id.3087	15	96158598	rs7162535	T	C	-0.0573164	0.0129359	7.63e-06	15168	24	19.6321
class.Deltaproteobacteria.id.3087	2	233929283	rs3935584	T	C	-0.0523485	0.011566	7.5e-06	15166	24	20.4851
class.Deltaproteobacteria.id.3087	9	81837587	rs17791393	A	G	-0.0672584	0.0152334	8.23e-06	15071	23	19.494
class.Deltaproteobacteria.id.3087	15	96156368	rs4321143	A	G	-0.0567282	0.0129363	9.45e-06	15167	24	19.2299
class.Deltaproteobacteria.id.3087	8	57867671	rs55744759	G	A	-0.0779693	0.0170738	7.31e-06	15168	24	20.8538
class.Deltaproteobacteria.id.3087	8	57865378	rs72647048	C	T	-0.0778165	0.0170738	7.32e-06	15168	24	20.7721
class.Deltaproteobacteria.id.3087	8	57863344	rs12546457	A	G	-0.0769506	0.017197	8.53e-06	15165	24	20.0226
class.Deltaproteobacteria.id.3087	8	57868228	rs2873556	A	G	-0.0767079	0.0170274	9.29e-06	15165	24	20.2947
class.Deltaproteobacteria.id.3087	8	57867843	rs72647049	A	G	-0.0760741	0.0169575	9.56e-06	15164	24	20.1257
class.Deltaproteobacteria.id.3087	8	57864117	rs35912151	A	T	-0.0766652	0.017075	9.95e-06	15168	24	20.1592
class.Erysipelotrichia.id.2147	8	38803551	rs62504403	T	C	0.0681159	0.0127883	1.12e-07	16981	22	28.3706
class.Erysipelotrichia.id.2147	8	38805049	rs11990200	G	A	0.0666105	0.0128883	2.37e-07	16874	21	26.7111
class.Erysipelotrichia.id.2147	8	38805481	rs11990327	G	A	0.0665763	0.0128411	2.45e-07	16981	22	26.8803
class.Erysipelotrichia.id.2147	8	38802256	rs62504402	C	T	0.0655608	0.01282	2.88e-07	16874	21	26.1523
class.Erysipelotrichia.id.2147	8	38795647	rs62504370	C	A	0.0634828	0.01265	4.8e-07	17285	22	25.1846
class.Erysipelotrichia.id.2147	18	5830507	rs7234058	C	T	-0.0945759	0.0194091	9.12e-07	16874	21	23.7438
class.Erysipelotrichia.id.2147	18	5829720	rs79996147	A	T	-0.0942694	0.0194062	9.72e-07	16874	21	23.5972
class.Erysipelotrichia.id.2147	13	40385457	rs17530232	G	A	0.10305	0.0224648	2.79e-06	16622	20	21.0423
class.Erysipelotrichia.id.2147	3	195793712	rs2300774	A	G	0.0524152	0.0106784	8.95e-07	18216	24	24.0937
class.Erysipelotrichia.id.2147	18	5827643	rs79329601	C	T	-0.0929742	0.0194034	1.4e-06	16874	21	22.9599
class.Erysipelotrichia.id.2147	3	195793339	rs2300775	C	T	0.052225	0.0106784	9.78e-07	18216	24	23.9189
class.Erysipelotrichia.id.2147	18	5824394	rs76420385	G	A	-0.0928607	0.0193876	1.47e-06	16874	21	22.9411
class.Erysipelotrichia.id.2147	3	195794241	rs9858727	T	A	0.0520193	0.0106791	1.08e-06	18216	24	23.7281
class.Erysipelotrichia.id.2147	18	5826346	rs78782849	C	T	-0.0924946	0.0194004	1.61e-06	16874	21	22.7306
class.Erysipelotrichia.id.2147	3	195790811	rs2300777	C	A	0.0518613	0.0106774	1.18e-06	18216	24	23.5917
class.Erysipelotrichia.id.2147	3	195790291	rs2300780	C	T	0.0520025	0.0106771	1.1e-06	18216	24	23.7217
class.Erysipelotrichia.id.2147	3	195790737	rs2300778	G	A	0.051538	0.0106776	1.37e-06	18216	24	23.2976
class.Erysipelotrichia.id.2147	17	70327224	rs35161940	C	T	-0.0806041	0.0167641	1.85e-06	18213	24	23.1182
class.Erysipelotrichia.id.2147	3	195788147	rs2284890	C	T	0.0512958	0.010678	1.54e-06	18215	24	23.0771
class.Erysipelotrichia.id.2147	3	195789414	rs2239641	C	T	0.051182	0.0106771	1.62e-06	18216	24	22.9786
class.Erysipelotrichia.id.2147	3	195788247	rs2284889	A	G	0.0512135	0.0106776	1.6e-06	18216	24	23.0051
class.Erysipelotrichia.id.2147	3	195791866	rs9852239	C	T	0.050937	0.0106789	1.81e-06	18216	24	22.7519
class.Erysipelotrichia.id.2147	10	133897233	rs10781552	T	C	-0.0552212	0.0116074	2.33e-06	17789	23	22.6329
class.Erysipelotrichia.id.2147	3	195789708	rs2239640	T	G	0.0509655	0.0106776	1.79e-06	18216	24	22.7828
class.Erysipelotrichia.id.2147	3	195787308	rs9846149	G	C	0.0508689	0.0106778	1.87e-06	18216	24	22.6957
class.Erysipelotrichia.id.2147	3	195788555	rs9863872	G	T	0.0508821	0.0106775	1.87e-06	18216	24	22.7088
class.Erysipelotrichia.id.2147	3	195831098	rs9867473	C	A	0.0500323	0.0107046	2.36e-06	18089	23	21.8454
class.Erysipelotrichia.id.2147	3	195800603	rs9859401	A	C	0.050037	0.0106791	2.7e-06	18217	24	21.954
class.Erysipelotrichia.id.2147	3	195795439	rs2300773	A	G	0.0499672	0.0106795	2.82e-06	18216	24	21.8911
class.Erysipelotrichia.id.2147	3	195800267	rs13072608	T	C	0.0497916	0.0106787	3.05e-06	18217	24	21.7407
class.Erysipelotrichia.id.2147	3	195797947	rs3761717	C	G	0.0496186	0.0106791	3.3e-06	18217	24	21.5884
class.Erysipelotrichia.id.2147	14	56156504	rs8003149	T	C	0.0538798	0.0116888	4.08e-06	18213	24	21.2477
class.Erysipelotrichia.id.2147	3	195797553	rs11718657	A	C	0.0495351	0.0106798	3.4e-06	18217	24	21.5128
class.Erysipelotrichia.id.2147	3	195797576	rs11185506	C	G	0.0495351	0.0106798	3.4e-06	18217	24	21.5128
class.Erysipelotrichia.id.2147	10	133898263	rs7095708	T	C	-0.0532727	0.011471	4.01e-06	18197	24	21.5677
class.Erysipelotrichia.id.2147	10	133898421	rs4617508	T	A	-0.0532474	0.0114727	4.04e-06	18197	24	21.541
class.Erysipelotrichia.id.2147	10	133894405	rs55764236	T	G	-0.0539305	0.0116046	3.89e-06	17789	23	21.5976
class.Erysipelotrichia.id.2147	10	133896369	rs7911287	G	T	-0.0532216	0.0114716	4.03e-06	18198	24	21.5243
class.Erysipelotrichia.id.2147	3	195802366	rs9877119	G	A	0.049323	0.0106791	3.74e-06	18217	24	21.3319
class.Erysipelotrichia.id.2147	3	195800547	rs9859260	T	C	0.0494075	0.0106791	3.63e-06	18217	24	21.4051
class.Erysipelotrichia.id.2147	10	133894256	rs12357537	T	C	-0.0537753	0.0116057	4.15e-06	17789	23	21.4696
class.Erysipelotrichia.id.2147	14	48997206	rs4078432	T	C	-0.0608929	0.0133764	4.23e-06	17789	23	20.7232
class.Erysipelotrichia.id.2147	3	195807607	rs3804140	C	T	0.0488296	0.0106791	4.68e-06	18215	24	20.9072
class.Erysipelotrichia.id.2147	3	195798522	rs9990392	T	C	0.0485656	0.0106882	4.94e-06	18215	24	20.6468
class.Erysipelotrichia.id.2147	3	195807625	rs3804139	C	T	0.0486429	0.0106791	5.08e-06	18215	24	20.7477
class.Erysipelotrichia.id.2147	5	3002546	rs1074800	G	A	0.0492438	0.010887	6.15e-06	17789	23	20.459
class.Erysipelotrichia.id.2147	14	80357610	rs56970041	G	T	0.0724144	0.0164471	5.4e-06	18217	24	19.3854
class.Erysipelotrichia.id.2147	5	3004396	rs921306	C	T	0.0493866	0.0109127	7.2e-06	17789	23	20.4812
class.Erysipelotrichia.id.2147	10	133903944	rs11146160	A	G	-0.0520776	0.011471	6.47e-06	18204	24	20.6109
class.Erysipelotrichia.id.2147	3	195798600	rs34221479	C	T	0.0486579	0.0107011	5.79e-06	18108	23	20.6752
class.Erysipelotrichia.id.2147	10	133901250	rs12258727	T	C	-0.0519876	0.011477	6.86e-06	18201	24	20.5183
class.Erysipelotrichia.id.2147	18	5800225	rs8096144	C	G	-0.0856058	0.0191756	9.53e-06	17405	23	19.9301
class.Erysipelotrichia.id.2147	8	2954952	rs7826267	G	T	-0.0839071	0.0199131	9.28e-06	17586	22	17.755
class.Erysipelotrichia.id.2147	3	195792905	rs9852883	C	A	0.047734	0.0105644	6.33e-06	18109	23	20.4157
class.Erysipelotrichia.id.2147	10	133897052	rs7906464	T	A	-0.0531513	0.011893	7.35e-06	17789	23	19.973
class.Erysipelotrichia.id.2147	3	195804298	rs41300431	G	A	0.0478842	0.0106789	7.12e-06	18216	24	20.1062
class.Erysipelotrichia.id.2147	3	195804344	rs35587059	C	T	0.0479071	0.010682	7.13e-06	18207	24	20.1137
class.Erysipelotrichia.id.2147	14	56151603	rs28703642	G	T	0.0525302	0.0117964	7.64e-06	18217	24	19.8299
class.Erysipelotrichia.id.2147	10	133893637	rs7100916	T	G	-0.0527558	0.0118798	7.62e-06	17789	23	19.7208
class.Erysipelotrichia.id.2147	14	80359465	rs10144017	G	A	0.0687138	0.016077	8.5e-06	18217	24	18.2673
class.Erysipelotrichia.id.2147	10	133894421	rs61865709	G	A	-0.052664	0.0118775	8e-06	17789	23	19.6596
class.Erysipelotrichia.id.2147	1	64139196	rs1884466	T	C	-0.0475363	0.0106939	9.53e-06	18205	24	19.7598
class.Erysipelotrichia.id.2147	1	97457427	rs290833	G	T	-0.0497374	0.0111376	8.03e-06	17789	23	19.9425
class.Erysipelotrichia.id.2147	14	80356644	rs10134361	G	A	0.0709624	0.0164356	8.66e-06	18217	24	18.6418
class.Erysipelotrichia.id.2147	17	70329152	rs12938302	C	T	-0.0751558	0.0167557	9.17e-06	18207	24	20.1188
class.Erysipelotrichia.id.2147	3	195805510	rs2638904	A	G	0.0472153	0.0106777	9.64e-06	18215	24	19.5529
class.Gammaproteobacteria.id.3303	2	167986992	rs6706173	C	A	0.074251	0.0146392	1.99e-07	16020	24	25.7257
class.Gammaproteobacteria.id.3303	2	167987270	rs6432975	C	G	0.0741065	0.0146194	2.02e-07	16020	24	25.6954
class.Gammaproteobacteria.id.3303	2	167984952	rs11899748	C	T	0.0739739	0.0146407	2.18e-07	16020	24	25.5291
class.Gammaproteobacteria.id.3303	2	167983329	rs56730065	A	G	0.0732746	0.0146525	2.91e-07	16020	24	25.0082
class.Gammaproteobacteria.id.3303	2	167966172	rs7572454	G	A	0.0720097	0.0143428	3.44e-07	16024	24	25.2067
class.Gammaproteobacteria.id.3303	2	167982976	rs6432974	G	T	0.0727146	0.014678	3.48e-07	16019	24	24.542
class.Gammaproteobacteria.id.3303	2	167962595	rs12105903	C	T	0.0697609	0.0144709	8.4e-07	16024	24	23.24
class.Gammaproteobacteria.id.3303	2	167968777	rs67269716	G	A	0.0694278	0.0144271	9e-07	16023	24	23.1584
class.Gammaproteobacteria.id.3303	2	167961501	rs7580360	A	G	0.0696319	0.0145005	8.87e-07	16024	24	23.0597
class.Gammaproteobacteria.id.3303	12	43572952	rs11181912	A	G	-0.0579153	0.0118796	9.95e-07	16017	24	23.7673
class.Gammaproteobacteria.id.3303	2	167969755	rs7586785	C	G	0.0692071	0.0144434	9.75e-07	16023	24	22.9596
class.Gammaproteobacteria.id.3303	2	167972002	rs9967718	G	A	0.0689565	0.0144483	1.08e-06	16023	24	22.7782
class.Gammaproteobacteria.id.3303	2	167961469	rs7606905	C	T	0.068128	0.014518	1.48e-06	16024	24	22.0209
class.Gammaproteobacteria.id.3303	2	167951599	rs59250079	T	G	0.0700235	0.0147462	1.39e-06	16022	24	22.5489
class.Gammaproteobacteria.id.3303	2	167956600	rs61084716	T	G	0.0694731	0.0147553	1.52e-06	16024	24	22.1684
class.Gammaproteobacteria.id.3303	2	167961457	rs7607028	G	A	0.0679514	0.0145126	1.64e-06	16025	24	21.9232
class.Gammaproteobacteria.id.3303	2	167983947	rs67074513	T	C	0.0628209	0.0133341	1.87e-06	16020	24	22.1963
class.Gammaproteobacteria.id.3303	12	43573196	rs17092798	G	A	-0.0637506	0.0135428	1.89e-06	16019	24	22.1591
class.Gammaproteobacteria.id.3303	2	167977506	rs10497315	A	G	0.0666953	0.0144252	2.08e-06	16024	24	21.377
class.Gammaproteobacteria.id.3303	2	167977928	rs12619579	G	A	0.0667303	0.0144653	2.18e-06	16023	24	21.281
class.Gammaproteobacteria.id.3303	2	167959943	rs1429930	C	G	0.0686472	0.0147852	2.15e-06	16024	24	21.5571
class.Gammaproteobacteria.id.3303	12	43579008	rs1849782	G	A	-0.0628788	0.0135389	2.43e-06	16025	24	21.5697
class.Gammaproteobacteria.id.3303	2	167965317	rs1346722	T	C	0.0612133	0.0133163	3.25e-06	16021	24	21.1311
class.Gammaproteobacteria.id.3303	12	43574431	rs61926436	A	C	-0.0623354	0.0135426	3.1e-06	16020	24	21.1868
class.Gammaproteobacteria.id.3303	2	167989691	rs7569147	G	A	0.0646279	0.0139827	3.01e-06	16019	24	21.3628
class.Gammaproteobacteria.id.3303	2	167994684	rs998899	C	T	0.0603989	0.0133188	4.14e-06	16019	24	20.5649
class.Gammaproteobacteria.id.3303	18	48185248	rs79795896	G	A	-0.15921	0.0351373	7.92e-06	7577	11	20.5307
class.Gammaproteobacteria.id.3303	2	167951368	rs7589167	C	T	0.0669375	0.0147801	3.81e-06	16022	24	20.511
class.Gammaproteobacteria.id.3303	12	43581947	rs10467189	T	C	-0.0618966	0.0135272	3.46e-06	16025	24	20.937
class.Gammaproteobacteria.id.3303	10	48385682	rs2234691	C	T	0.0762905	0.0171962	8.39e-06	16011	24	19.6823
class.Gammaproteobacteria.id.3303	8	115123937	rs6469506	A	T	0.0541424	0.0116333	3.29e-06	16023	24	21.6605
class.Gammaproteobacteria.id.3303	8	115126270	rs4421375	C	T	0.0541083	0.0116734	3.59e-06	16024	24	21.4849
class.Gammaproteobacteria.id.3303	8	115123007	rs12545601	A	C	0.0539244	0.0116243	3.66e-06	16025	24	21.5199
class.Gammaproteobacteria.id.3303	8	115146828	rs1399856	C	A	0.0539136	0.0116717	3.96e-06	16022	24	21.3369
class.Gammaproteobacteria.id.3303	8	115175017	rs6984998	C	T	-0.0558111	0.0121384	3.79e-06	16025	24	21.1407
class.Gammaproteobacteria.id.3303	1	186502694	rs12404135	G	A	-0.0788843	0.0172415	8.89e-06	15231	23	20.9329
class.Gammaproteobacteria.id.3303	1	186501914	rs12089016	C	A	-0.0787515	0.0172413	9.53e-06	15232	23	20.863
class.Gammaproteobacteria.id.3303	12	43579716	rs12827899	G	C	-0.0606593	0.0135364	5.44e-06	16020	24	20.0812
class.Gammaproteobacteria.id.3303	2	167947111	rs12692857	G	A	0.0651229	0.0147387	6.39e-06	16019	24	19.5232
class.Gammaproteobacteria.id.3303	8	115123578	rs7000905	C	T	0.0534152	0.01163	4.39e-06	16025	24	21.0945
class.Gammaproteobacteria.id.3303	2	167948116	rs10171261	G	A	0.0647554	0.0147374	6.86e-06	16019	24	19.3068
class.Gammaproteobacteria.id.3303	2	167988499	rs6432976	C	T	0.0696408	0.0157604	7.44e-06	16015	24	19.525
class.Gammaproteobacteria.id.3303	8	115096217	rs4281140	G	T	0.0532901	0.0116715	5.41e-06	16024	24	20.847
class.Gammaproteobacteria.id.3303	8	115148483	rs13281859	C	T	0.0533629	0.0116723	5.21e-06	16022	24	20.9011
class.Gammaproteobacteria.id.3303	8	115119439	rs12675001	G	T	0.0532922	0.0116263	5.1e-06	16025	24	21.0109
class.Gammaproteobacteria.id.3303	18	75633634	rs9973122	A	T	0.0740614	0.0162596	6.77e-06	15650	23	20.7473
class.Gammaproteobacteria.id.3303	2	167992286	rs6720763	T	C	0.0612923	0.0139233	6.95e-06	16020	24	19.3788
class.Gammaproteobacteria.id.3303	8	115095516	rs13266408	T	C	0.052985	0.0116241	5.78e-06	16025	24	20.7772
class.Gammaproteobacteria.id.3303	8	115160378	rs10111899	C	T	-0.0548298	0.0120869	5.46e-06	16025	24	20.578
class.Gammaproteobacteria.id.3303	8	115119318	rs12679016	A	T	0.053034	0.0116261	5.69e-06	16025	24	20.8085
class.Gammaproteobacteria.id.3303	8	115129292	rs6994489	C	A	-0.0549407	0.0120963	5.37e-06	16024	24	20.6293
class.Gammaproteobacteria.id.3303	2	167920163	rs60188538	C	T	0.0631025	0.0143678	7.6e-06	16019	24	19.2892
class.Gammaproteobacteria.id.3303	8	115148110	rs2176115	A	G	-0.0546808	0.0120789	5.76e-06	16023	24	20.4935
class.Gammaproteobacteria.id.3303	8	115096120	rs13273646	G	A	0.0526113	0.0116296	6.78e-06	16024	24	20.4657
class.Gammaproteobacteria.id.3303	8	115120642	rs11775846	G	A	0.0528202	0.0116321	6.07e-06	16025	24	20.6197
class.Gammaproteobacteria.id.3303	8	115150895	rs6469507	T	C	-0.0547984	0.012167	6.31e-06	16023	24	20.2848
class.Gammaproteobacteria.id.3303	2	167918547	rs16852925	C	G	0.0628075	0.014378	8.85e-06	16019	24	19.082
class.Gammaproteobacteria.id.3303	8	115121081	rs7017964	G	A	0.0525959	0.0116333	6.65e-06	16025	24	20.4407
class.Gammaproteobacteria.id.3303	8	115168116	rs4548204	A	C	-0.0542791	0.012077	6.72e-06	16024	24	20.2
class.Gammaproteobacteria.id.3303	8	115135348	rs12550281	A	G	0.0524629	0.0116621	7.18e-06	16024	24	20.2372
class.Gammaproteobacteria.id.3303	8	115165210	rs10110536	C	T	-0.0542644	0.0120851	6.78e-06	16025	24	20.1617
class.Gammaproteobacteria.id.3303	6	137612554	rs9494710	T	C	-0.0549673	0.0120924	4.55e-06	15650	23	20.6625
class.Gammaproteobacteria.id.3303	8	115163631	rs4876552	G	C	0.0524931	0.0116588	7.74e-06	16019	24	20.2721
class.Gammaproteobacteria.id.3303	8	115161706	rs1473985	A	T	-0.0540008	0.0120868	7.53e-06	16025	24	19.9609
class.Gammaproteobacteria.id.3303	8	115162971	rs7818533	G	A	0.0524139	0.0116643	7.99e-06	16016	24	20.192
class.Gammaproteobacteria.id.3303	8	115167761	rs2357360	T	A	0.0523984	0.0116736	7.8e-06	16022	24	20.1476
class.Gammaproteobacteria.id.3303	8	115172410	rs13257428	G	A	0.0523941	0.0116687	7.91e-06	16025	24	20.1613
class.Gammaproteobacteria.id.3303	8	115152596	rs10095416	T	A	-0.054208	0.0121688	7.92e-06	16023	24	19.8442
class.Gammaproteobacteria.id.3303	8	115162781	rs7003100	T	C	-0.0535227	0.0121303	9.14e-06	16025	24	19.4685
class.Gammaproteobacteria.id.3303	8	115164764	rs2090256	T	C	-0.0533105	0.012077	9.68e-06	16025	24	19.4852
class.Gammaproteobacteria.id.3303	6	137612394	rs4896254	A	T	-0.0538368	0.0120351	6.43e-06	15650	23	20.0105
class.Gammaproteobacteria.id.3303	3	18615903	rs75101789	T	C	0.0729012	0.0163003	8.79e-06	16024	24	20.0023
class.Lentisphaeria.id.2250	21	21023966	rs2825714	G	A	-0.13741	0.0289246	1.72e-06	4734	22	22.5685
class.Lentisphaeria.id.2250	15	25162535	rs17114848	A	G	0.152377	0.0324332	4.06e-06	4734	22	22.0729
class.Lentisphaeria.id.2250	20	61394262	rs77599476	G	A	0.230292	0.0480168	1.86e-06	3722	14	23.0022
class.Lentisphaeria.id.2250	7	146795379	rs11770843	T	C	0.109431	0.0234879	1.91e-06	4705	21	21.7066
class.Lentisphaeria.id.2250	20	61393859	rs112022900	G	A	0.218443	0.0461311	2.76e-06	4092	15	22.4227
class.Lentisphaeria.id.2250	1	11943792	rs72640280	G	A	0.220207	0.0486196	5.18e-06	3816	16	20.5134
class.Lentisphaeria.id.2250	9	111086170	rs62570196	T	C	-0.21635	0.0439866	1.08e-06	3712	15	24.1922
class.Lentisphaeria.id.2250	20	61392681	rs45621736	G	A	0.218265	0.0461308	2.75e-06	4093	15	22.3866
class.Lentisphaeria.id.2250	7	146812673	rs6951588	T	C	0.104331	0.0232142	7.63e-06	4728	22	20.1986
class.Lentisphaeria.id.2250	7	146808977	rs11764871	T	G	0.105796	0.0233464	6.39e-06	4725	22	20.5352
class.Lentisphaeria.id.2250	5	94720245	rs2731834	G	C	0.109438	0.023693	4.24e-06	4733	22	21.3351
class.Lentisphaeria.id.2250	7	146798566	rs35004924	A	C	0.104148	0.0235649	6.42e-06	4701	21	19.5331
class.Lentisphaeria.id.2250	7	146810428	rs62481809	C	G	0.103422	0.023286	9.2e-06	4724	22	19.7261
class.Lentisphaeria.id.2250	13	20687179	rs2031282	G	A	0.122369	0.0270329	4.38e-06	4734	22	20.4905
class.Lentisphaeria.id.2250	5	94692439	rs2546105	T	A	0.106187	0.023469	6.53e-06	4734	22	20.4717
class.Lentisphaeria.id.2250	15	101242690	rs1002941	A	G	0.105025	0.0233484	8.15e-06	4734	22	20.2334
class.Lentisphaeria.id.2250	5	94698304	rs1895249	G	T	0.104684	0.023471	8.27e-06	4733	22	19.8929
class.Lentisphaeria.id.2250	3	6223568	rs73113483	A	T	-0.131217	0.0288713	8.66e-06	4718	22	20.6561
class.Lentisphaeria.id.2250	5	94708550	rs1363428	A	G	0.104261	0.0234016	9.33e-06	4734	22	19.8496
class.Lentisphaeria.id.2250	5	94690178	rs253710	C	T	0.103759	0.0234543	9.95e-06	4734	22	19.5707
class.Melainabacteria.id.1589	3	14306949	rs9864379	C	T	-0.159735	0.0292553	5.36e-08	5777	23	29.8118
class.Melainabacteria.id.1589	3	14306999	rs9830438	A	C	-0.158871	0.0292518	6.26e-08	5777	23	29.4976
class.Melainabacteria.id.1589	3	14308119	rs2005426	C	A	-0.157581	0.0293475	9.17e-08	5773	23	28.8315
class.Melainabacteria.id.1589	3	14307483	rs900188	A	G	-0.157035	0.0292529	9.54e-08	5776	23	28.8173
class.Melainabacteria.id.1589	3	14306561	rs9864035	G	A	-0.152598	0.0292421	2.04e-07	5775	23	27.2322
class.Melainabacteria.id.1589	3	14268381	rs6773199	G	A	-0.149007	0.0286017	1.54e-07	5775	23	27.1412
class.Melainabacteria.id.1589	3	14268744	rs13062781	G	A	-0.145579	0.0283554	1.61e-07	5774	23	26.3587
class.Melainabacteria.id.1589	3	14298628	rs6442436	C	T	-0.15137	0.0291354	2.24e-07	5776	23	26.9923
class.Melainabacteria.id.1589	3	14280171	rs12493406	C	T	-0.15402	0.0291985	2.41e-07	5777	23	27.825
class.Melainabacteria.id.1589	3	14306171	rs9883109	T	C	-0.151116	0.0291676	2.45e-07	5777	23	26.8423
class.Melainabacteria.id.1589	3	14299101	rs6780959	A	G	-0.150386	0.0291397	2.68e-07	5776	23	26.6347
class.Melainabacteria.id.1589	3	14306519	rs9863760	C	T	-0.148628	0.0284535	2.21e-07	5776	23	27.2855
class.Melainabacteria.id.1589	3	14296762	rs13072729	T	C	-0.150581	0.0291628	2.96e-07	5775	23	26.6613
class.Melainabacteria.id.1589	3	14283539	rs12486770	T	A	-0.152776	0.0292036	2.98e-07	5777	23	27.3677
class.Melainabacteria.id.1589	16	80493705	rs11150282	C	T	0.0989488	0.0196972	6.03e-07	5873	24	25.2356
class.Melainabacteria.id.1589	3	14282488	rs62231951	A	T	-0.152394	0.0292	3.18e-07	5777	23	27.2377
class.Melainabacteria.id.1589	3	14287703	rs10510427	G	A	-0.149695	0.0288896	3.86e-07	5777	23	26.8492
class.Melainabacteria.id.1589	3	14301173	rs1010755	C	T	-0.148439	0.0291095	3.9e-07	5777	23	26.0031
class.Melainabacteria.id.1589	3	14303081	rs17039205	A	G	-0.148095	0.0291407	3.98e-07	5777	23	25.8273
class.Melainabacteria.id.1589	3	14303190	rs17039208	T	C	-0.147325	0.0291274	4.53e-07	5777	23	25.5829
class.Melainabacteria.id.1589	3	14270680	rs9832125	C	T	-0.13861	0.0281878	3.62e-07	5776	23	24.1805
class.Melainabacteria.id.1589	3	14270543	rs13084677	A	T	-0.138154	0.0281868	3.82e-07	5776	23	24.0234
class.Melainabacteria.id.1589	16	80490529	rs7206242	C	T	0.0999823	0.0201114	8.6e-07	5880	24	24.715
class.Melainabacteria.id.1589	3	14304191	rs13088024	T	A	-0.146073	0.0291323	6.15e-07	5777	23	25.1416
class.Melainabacteria.id.1589	3	14303491	rs13060131	C	T	-0.145725	0.0291334	6.46e-07	5777	23	25.0199
class.Melainabacteria.id.1589	3	14290362	rs13098772	C	A	-0.146845	0.0291578	6.58e-07	5775	23	25.3635
class.Melainabacteria.id.1589	3	14304748	rs12714900	G	T	-0.145315	0.0291327	6.82e-07	5777	23	24.8804
class.Melainabacteria.id.1589	3	14303744	rs12491989	C	G	-0.145418	0.0291902	7.1e-07	5777	23	24.8178
class.Melainabacteria.id.1589	3	14305088	rs12714903	C	T	-0.145055	0.0291376	7.17e-07	5777	23	24.7831
class.Melainabacteria.id.1589	3	14305670	rs13095126	T	C	-0.144743	0.0291323	7.67e-07	5777	23	24.6857
class.Melainabacteria.id.1589	3	14305584	rs13072444	G	A	-0.144636	0.0291325	7.8e-07	5777	23	24.649
class.Melainabacteria.id.1589	3	14304881	rs12714902	G	A	-0.144491	0.0291351	7.91e-07	5777	23	24.5953
class.Melainabacteria.id.1589	16	80484304	rs7204337	G	A	0.0990876	0.0202939	1.45e-06	5873	24	23.8402
class.Melainabacteria.id.1589	3	14305836	rs13072505	A	G	-0.145493	0.0291283	6.55e-07	5777	23	24.9491
class.Melainabacteria.id.1589	3	14302318	rs7644367	G	A	-0.143397	0.0291272	8.95e-07	5777	23	24.2371
class.Melainabacteria.id.1589	3	14305341	rs13072044	G	T	-0.147382	0.0300218	9.3e-07	5343	22	24.1
class.Melainabacteria.id.1589	3	14305775	rs13072359	A	C	-0.143146	0.0291307	1.01e-06	5777	23	24.1464
class.Melainabacteria.id.1589	1	230522960	rs72765665	C	T	-0.0894731	0.0186553	1.35e-06	5881	24	23.0028
class.Melainabacteria.id.1589	1	230523039	rs16851659	C	G	-0.0896103	0.0186432	1.27e-06	5884	24	23.1033
class.Melainabacteria.id.1589	1	230522961	rs72765667	A	G	-0.0882774	0.0186586	1.85e-06	5881	24	22.3841
class.Melainabacteria.id.1589	1	230522978	rs68053172	G	A	-0.0883222	0.0186573	1.86e-06	5881	24	22.41
class.Melainabacteria.id.1589	7	20010624	rs73074665	T	A	0.166216	0.0355728	2.87e-06	5758	22	21.8328
class.Melainabacteria.id.1589	9	115975644	rs4129397	A	G	0.0894639	0.0185102	1.54e-06	5886	24	23.36
class.Melainabacteria.id.1589	9	115975389	rs4129395	A	G	0.0896187	0.0185106	1.48e-06	5887	24	23.44
class.Melainabacteria.id.1589	1	230522690	rs4846956	C	T	-0.0875945	0.0186458	2.15e-06	5885	24	22.0696
class.Melainabacteria.id.1589	15	100747683	rs79790072	C	T	0.226722	0.0487841	3.29e-06	4107	11	21.5989
class.Melainabacteria.id.1589	9	115975613	rs4129396	A	G	0.0888202	0.0185118	1.84e-06	5886	24	23.0212
class.Melainabacteria.id.1589	9	26184578	rs10738747	A	G	0.0814624	0.0184409	9.96e-06	5884	24	19.5141
class.Melainabacteria.id.1589	9	122046549	rs1221147	A	T	0.123968	0.0278958	7.11e-06	5768	23	19.7488
class.Melainabacteria.id.1589	9	115977175	rs10739388	T	C	0.0879358	0.0185096	2.33e-06	5887	24	22.5704
class.Melainabacteria.id.1589	9	115976445	rs7859354	C	T	0.088101	0.0185104	2.23e-06	5887	24	22.6533
class.Melainabacteria.id.1589	9	115978038	rs10817461	A	T	0.087544	0.0185118	2.56e-06	5887	24	22.3643
class.Melainabacteria.id.1589	2	61450941	rs202201936	C	A	-0.141483	0.0305696	6.88e-06	5436	22	21.4203
class.Melainabacteria.id.1589	1	230524296	rs7549147	G	A	-0.08606	0.0185874	3.13e-06	5883	24	21.4371
class.Melainabacteria.id.1589	9	24648997	rs113884518	C	T	-0.205352	0.0454982	8.06e-06	4442	17	20.3708
class.Melainabacteria.id.1589	18	1008278	rs789069	C	A	-0.103539	0.0234287	6.85e-06	5879	24	19.5305
class.Melainabacteria.id.1589	1	230523609	rs12746891	A	G	-0.0846221	0.0185853	4.43e-06	5884	24	20.7315
class.Melainabacteria.id.1589	11	2937631	rs367480	A	G	-0.083758	0.0185796	8.2e-06	5887	24	20.3226
class.Melainabacteria.id.1589	17	53906328	rs28678345	C	T	0.214848	0.0470878	6.69e-06	4323	15	20.8184
class.Melainabacteria.id.1589	1	230521031	rs11806158	C	A	-0.0819637	0.0186495	8.98e-06	5887	24	19.3157
class.Melainabacteria.id.1589	14	107061448	rs10148250	A	G	0.0861928	0.0193381	8.67e-06	5453	23	19.8662
class.Methanobacteria.id.119	2	125440268	rs10202904	G	T	-0.121754	0.0235357	3.01e-07	3695	16	26.7615
class.Methanobacteria.id.119	2	125437944	rs7601415	T	A	-0.118706	0.0235443	6.11e-07	3692	16	25.4199
class.Methanobacteria.id.119	2	125437070	rs1869500	A	C	-0.118301	0.0235431	6.57e-07	3692	16	25.2494
class.Methanobacteria.id.119	13	41956181	rs73457410	G	A	0.21534	0.0436695	1.41e-06	3498	15	24.316
class.Methanobacteria.id.119	13	41963791	rs76029318	C	T	0.214769	0.0446468	1.58e-06	3497	15	23.1401
class.Methanobacteria.id.119	3	15053083	rs6776814	C	T	-0.199566	0.0411825	1.63e-06	3385	14	23.4827
class.Methanobacteria.id.119	3	15013348	rs62241835	T	G	-0.203385	0.0417931	1.63e-06	3383	14	23.6827
class.Methanobacteria.id.119	3	15051223	rs62240385	T	G	-0.201402	0.041873	1.77e-06	3342	13	23.1346
class.Methanobacteria.id.119	3	15015333	rs9942108	G	A	-0.202852	0.0420789	1.85e-06	3342	13	23.2397
class.Methanobacteria.id.119	13	41963968	rs73457427	G	A	0.212978	0.0446128	1.86e-06	3497	15	22.7903
class.Methanobacteria.id.119	4	104418307	rs894996	A	C	0.216999	0.0449076	1.88e-06	3582	15	23.3495
class.Methanobacteria.id.119	2	125446588	rs4848970	G	T	0.115928	0.0243751	1.89e-06	3696	16	22.6195
class.Methanobacteria.id.119	3	15049536	rs6784384	G	A	-0.197946	0.0413561	1.9e-06	3385	14	22.9093
class.Methanobacteria.id.119	3	15019595	rs73031978	G	C	-0.203186	0.042162	1.9e-06	3340	13	23.2245
class.Methanobacteria.id.119	2	125434310	rs12711690	G	A	-0.113177	0.0235465	1.97e-06	3691	16	23.1027
class.Methanobacteria.id.119	3	15049889	rs62240384	C	T	-0.19755	0.0413568	1.99e-06	3385	14	22.8172
class.Methanobacteria.id.119	13	41955162	rs11147839	G	A	0.211421	0.0444987	2.28e-06	3499	15	22.5738
class.Methanobacteria.id.119	2	125446861	rs4848258	A	T	-0.11206	0.0235464	2.44e-06	3695	16	22.649
class.Methanobacteria.id.119	3	15012512	rs62241834	G	T	-0.201008	0.0419355	2.44e-06	3383	14	22.9753
class.Methanobacteria.id.119	3	15006272	rs56209241	G	A	-0.201701	0.042248	2.53e-06	3340	13	22.7931
class.Methanobacteria.id.119	13	41962188	rs9594530	T	C	0.210214	0.0445879	2.55e-06	3498	15	22.2274
class.Methanobacteria.id.119	3	15024811	rs62240373	G	A	-0.199025	0.0418668	2.75e-06	3383	14	22.5982
class.Methanobacteria.id.119	3	15019689	rs62241836	C	T	-0.198963	0.041879	2.84e-06	3383	14	22.5712
class.Methanobacteria.id.119	2	125432533	rs6541968	T	C	-0.111082	0.0235326	2.96e-06	3698	16	22.2816
class.Methanobacteria.id.119	3	15059784	rs62240388	A	G	-0.196372	0.0418228	3.06e-06	3342	13	22.0461
class.Methanobacteria.id.119	13	41961665	rs3923545	G	C	0.2074	0.0445271	3.2e-06	3498	15	21.6955
class.Methanobacteria.id.119	3	15038202	rs62240380	C	T	-0.19333	0.0413119	3.32e-06	3385	14	21.9001
class.Methanobacteria.id.119	3	15058403	rs58106718	A	T	-0.192891	0.0413528	3.43e-06	3385	14	21.7577
class.Methanobacteria.id.119	3	15015341	rs9942109	G	A	-0.19665	0.0418819	3.6e-06	3383	14	22.0464
class.Methanobacteria.id.119	3	15022743	rs56001610	G	A	-0.194912	0.0418211	4.49e-06	3383	14	21.7214
class.Methanobacteria.id.119	3	15056858	rs7635580	G	A	-0.192759	0.0415962	4.53e-06	3385	14	21.4744
class.Methanobacteria.id.119	3	15023497	rs62241845	T	A	-0.19488	0.0418197	4.55e-06	3383	14	21.7157
class.Methanobacteria.id.119	3	15023392	rs62241844	G	C	-0.19488	0.0418197	4.55e-06	3383	14	21.7157
class.Methanobacteria.id.119	3	15006309	rs62241832	G	A	-0.195628	0.0419692	4.58e-06	3383	14	21.727
class.Methanobacteria.id.119	3	15021128	rs62241837	G	A	-0.194793	0.0418343	4.61e-06	3383	14	21.6811
class.Methanobacteria.id.119	3	15021594	rs62241838	T	C	-0.194728	0.0418213	4.61e-06	3383	14	21.6801
class.Methanobacteria.id.119	3	15022311	rs62241839	A	G	-0.194592	0.0418214	4.68e-06	3383	14	21.6498
class.Methanobacteria.id.119	2	125429006	rs11123059	A	G	-0.108366	0.0234918	4.87e-06	3694	16	21.2789
class.Methanobacteria.id.119	3	15003008	rs62241827	T	G	-0.192528	0.0417421	5.35e-06	3383	14	21.2735
class.Methanobacteria.id.119	3	15004109	rs62241829	C	T	-0.192668	0.0417831	5.39e-06	3383	14	21.2627
class.Methanobacteria.id.119	3	15004048	rs62241828	A	G	-0.192578	0.0417831	5.45e-06	3383	14	21.2428
class.Methanobacteria.id.119	12	21338861	rs75208022	T	C	-0.227245	0.048763	5.92e-06	3203	14	21.7173
class.Methanobacteria.id.119	3	15035582	rs55721046	A	G	-0.190624	0.0414289	6.06e-06	3381	14	21.1714
class.Methanobacteria.id.119	12	43701132	rs12825290	G	C	-0.216781	0.0493496	6.08e-06	3144	12	19.2963
class.Methanobacteria.id.119	5	178160975	rs56131665	A	G	0.178661	0.039298	6.18e-06	3572	15	20.669
class.Methanobacteria.id.119	11	89349287	rs11018665	T	A	0.111465	0.0250516	6.52e-06	3698	16	19.7975
class.Methanobacteria.id.119	3	15073230	rs62240390	C	G	-0.189175	0.0415572	6.79e-06	3385	14	20.7221
class.Methanobacteria.id.119	3	15001983	rs62241826	T	C	-0.189757	0.0414708	6.95e-06	3383	14	20.937
class.Methanobacteria.id.119	3	2086167	rs4257531	A	G	0.164498	0.0364959	7.44e-06	3162	13	20.3158
class.Methanobacteria.id.119	11	89348133	rs4753222	G	A	0.111056	0.0250524	7.45e-06	3698	16	19.6509
class.Methanobacteria.id.119	3	15065308	rs62240389	A	G	-0.187695	0.0415541	7.64e-06	3385	14	20.4022
class.Methanobacteria.id.119	4	104422283	rs74599069	C	A	0.220726	0.048896	8.22e-06	3342	12	20.3779
class.Methanobacteria.id.119	19	28827760	rs6508769	C	T	0.153519	0.0344519	8.23e-06	3319	15	19.8564
class.Methanobacteria.id.119	7	10773932	rs73068003	T	G	-0.15814	0.0351803	8.45e-06	3692	16	20.2063
class.Methanobacteria.id.119	12	21336928	rs12303159	C	A	-0.223164	0.0486467	8.56e-06	3203	14	21.0447
class.Methanobacteria.id.119	11	89351188	rs3912664	G	T	0.110225	0.0250545	8.67e-06	3698	16	19.3547
class.Methanobacteria.id.119	13	41949961	rs41288287	C	T	0.199439	0.0444256	8.7e-06	3501	15	20.1535
class.Methanobacteria.id.119	11	89347010	rs11018664	G	A	0.109896	0.0250545	9e-06	3698	16	19.2395
class.Methanobacteria.id.119	19	46439321	rs10424197	A	G	-0.111274	0.0247517	9.28e-06	3698	16	20.2106
class.Methanobacteria.id.119	13	41849721	rs9532770	T	C	0.124359	0.0278183	9.34e-06	3319	15	19.9845
class.Methanobacteria.id.119	11	89350664	rs10830292	T	G	0.109865	0.0250553	9.56e-06	3698	16	19.2275
class.Methanobacteria.id.119	11	89352593	rs4385899	C	T	0.109669	0.0250538	9.69e-06	3698	16	19.161
class.Methanobacteria.id.119	11	89347094	rs10501707	A	G	0.109533	0.0250547	9.72e-06	3698	16	19.1124
class.Methanobacteria.id.119	12	21338562	rs73248946	A	G	-0.221806	0.0487258	9.83e-06	3203	14	20.7218
class.Mollicutes.id.3920	14	46519718	rs74603314	C	T	0.221639	0.0462918	1.56e-06	4499	9	22.9238
class.Mollicutes.id.3920	5	148784624	rs6867857	C	A	0.122004	0.0268882	2.42e-06	10391	20	20.5887
class.Mollicutes.id.3920	8	59440824	rs10108398	A	G	0.0769142	0.0153953	1.09e-06	10932	23	24.9596
class.Mollicutes.id.3920	2	157520186	rs67374027	T	A	0.0752392	0.0154766	9.7e-07	11389	24	23.6339
class.Mollicutes.id.3920	2	157532549	rs11890098	G	A	0.074438	0.0153389	9.57e-07	11392	24	23.5507
class.Mollicutes.id.3920	11	47103877	rs72901605	C	T	-0.0841852	0.0178119	3.26e-06	10526	21	22.3383
class.Mollicutes.id.3920	8	59454408	rs10111506	A	T	0.0690892	0.0142385	1.6e-06	11392	24	23.5446
class.Mollicutes.id.3920	2	157525027	rs1583268	G	A	0.0732503	0.0153491	1.45e-06	11390	24	22.7747
class.Mollicutes.id.3920	1	109965986	rs3768491	G	A	-0.0681052	0.0149061	4.23e-06	11002	23	20.8753
class.Mollicutes.id.3920	1	109845252	rs638542	A	G	-0.0680361	0.0149555	4.49e-06	10999	23	20.6955
class.Mollicutes.id.3920	14	97159674	rs17214486	A	C	0.06099	0.0135623	6.61e-06	11387	24	20.2233
class.Mollicutes.id.3920	1	61850864	rs12566890	G	T	-0.101147	0.0230978	3.65e-06	11371	24	19.1763
class.Mollicutes.id.3920	1	109937931	rs12711448	T	C	-0.0678962	0.0149073	4.51e-06	11002	23	20.7439
class.Mollicutes.id.3920	8	59454665	rs12674568	A	G	0.0691853	0.0142612	1.6e-06	11392	24	23.535
class.Mollicutes.id.3920	2	157532113	rs4325706	C	T	0.0726682	0.0153476	1.73e-06	11392	24	22.4184
class.Mollicutes.id.3920	8	59455335	rs12680996	T	C	0.0685653	0.0142385	1.92e-06	11392	24	23.1889
class.Mollicutes.id.3920	8	59458627	rs16923562	A	G	0.0685435	0.0142386	1.92e-06	11392	24	23.174
class.Mollicutes.id.3920	11	108439087	rs78169027	G	A	-0.108283	0.0237289	5.88e-06	10542	22	20.824
class.Mollicutes.id.3920	8	59462283	rs10102709	C	T	0.0689619	0.0142614	1.75e-06	11392	24	23.3827
class.Mollicutes.id.3920	8	59458704	rs16923564	T	C	0.0684477	0.0142387	1.99e-06	11392	24	23.1087
class.Mollicutes.id.3920	1	109873573	rs4970749	A	G	-0.0675794	0.0149076	5.01e-06	11002	23	20.55
class.Mollicutes.id.3920	1	109844532	rs652651	G	A	-0.0673627	0.014959	5.5e-06	11001	23	20.2785
class.Mollicutes.id.3920	8	59459972	rs11776003	G	A	0.0683977	0.0142381	2.03e-06	11392	24	23.0771
class.Mollicutes.id.3920	8	59451173	rs1991359	A	G	0.0682789	0.014238	2.12e-06	11392	24	22.9973
class.Mollicutes.id.3920	8	59448217	rs28650441	A	C	0.0682953	0.0142425	2.13e-06	11392	24	22.9936
class.Mollicutes.id.3920	8	59448796	rs6471729	G	A	0.0681123	0.0142335	2.22e-06	11392	24	22.8994
class.Mollicutes.id.3920	1	109966718	rs3931560	C	A	-0.0671578	0.0149059	5.79e-06	11002	23	20.2992
class.Mollicutes.id.3920	8	59447578	rs7817515	T	G	0.068114	0.0142366	2.23e-06	11392	24	22.8906
class.Mollicutes.id.3920	8	59448627	rs7009248	A	G	0.068168	0.0142375	2.24e-06	11392	24	22.9243
class.Mollicutes.id.3920	1	109872370	rs11102971	T	C	-0.0670918	0.0149078	5.84e-06	11002	23	20.2541
class.Mollicutes.id.3920	1	109873367	rs4970840	G	A	-0.0676341	0.0149513	5.85e-06	11002	23	20.4631
class.Mollicutes.id.3920	8	59460434	rs28429491	C	T	0.0679059	0.0142397	2.39e-06	11392	24	22.7413
class.Mollicutes.id.3920	1	109969721	rs4970754	G	A	-0.0667071	0.014879	6.38e-06	11002	23	20.1
class.Mollicutes.id.3920	1	109871787	rs10745352	C	T	-0.0669684	0.0149073	6.13e-06	11002	23	20.1811
class.Mollicutes.id.3920	2	157526027	rs7590919	G	A	0.0719132	0.0153544	2.25e-06	11387	24	21.9358
class.Mollicutes.id.3920	2	157540194	rs13024040	C	T	0.0737126	0.0156797	2.13e-06	11374	24	22.1009
class.Mollicutes.id.3920	1	109986672	rs6664236	A	C	-0.0665521	0.0148765	6.74e-06	10994	23	20.0136
class.Mollicutes.id.3920	2	157511441	rs13025440	T	G	0.07496	0.0158899	2.21e-06	11374	24	22.2544
class.Mollicutes.id.3920	8	59450071	rs55774738	T	C	0.0674492	0.0142058	2.61e-06	11391	24	22.5437
class.Mollicutes.id.3920	8	59468651	rs7825996	A	T	0.0683138	0.0143454	2.6e-06	11390	24	22.6773
class.Mollicutes.id.3920	8	59456607	rs7014398	C	T	0.0678389	0.0142611	2.55e-06	11392	24	22.6284
class.Mollicutes.id.3920	2	157525233	rs1583269	C	G	0.0715591	0.0153933	2.62e-06	11390	24	21.6106
class.Mollicutes.id.3920	1	109962642	rs10858095	C	G	-0.0663475	0.0149097	7.51e-06	11002	23	19.8022
class.Mollicutes.id.3920	8	59469275	rs72647435	G	T	0.0681596	0.014349	2.76e-06	11390	24	22.5637
class.Mollicutes.id.3920	1	109870859	rs6695482	G	C	-0.066358	0.0149069	7.47e-06	11002	23	19.8158
class.Mollicutes.id.3920	8	59485759	rs10099153	C	G	0.0680709	0.0143495	2.83e-06	11389	24	22.5034
class.Mollicutes.id.3920	2	157536578	rs13027493	T	A	0.0713202	0.0153528	2.71e-06	11391	24	21.5798
class.Mollicutes.id.3920	8	59458402	rs9297995	C	T	0.0670554	0.014205	3e-06	11391	24	22.2834
class.Mollicutes.id.3920	8	59464692	rs10113750	C	T	0.0670471	0.0142303	3.15e-06	11392	24	22.199
class.Mollicutes.id.3920	1	109961965	rs7551176	T	C	-0.0666288	0.0149499	8.14e-06	11002	23	19.8631
class.Mollicutes.id.3920	1	109950858	rs10858094	C	T	-0.0659893	0.0149042	8.13e-06	11002	23	19.6034
class.Mollicutes.id.3920	8	59469053	rs12335008	T	A	0.0678502	0.0143495	3.08e-06	11390	24	22.3577
class.Mollicutes.id.3920	1	109960270	rs10745356	A	C	-0.0664551	0.0149513	8.64e-06	11002	23	19.7559
class.Mollicutes.id.3920	1	109958035	rs1465607	C	T	-0.0664808	0.0149499	8.59e-06	11002	23	19.7749
class.Mollicutes.id.3920	13	73170489	rs4885016	C	T	-0.0819606	0.0181628	7.27e-06	11388	24	20.3632
class.Mollicutes.id.3920	1	109937916	rs12711447	T	C	-0.0666417	0.0149517	8.1e-06	11002	23	19.8661
class.Mollicutes.id.3920	8	59448600	rs7009374	C	T	0.0668366	0.014205	3.26e-06	11391	24	22.1383
class.Mollicutes.id.3920	8	59478980	rs10099912	G	T	0.0677733	0.0143516	3.14e-06	11390	24	22.3007
class.Mollicutes.id.3920	1	109849144	rs417270	C	T	-0.0659816	0.0149141	8.6e-06	11000	23	19.5727
class.Mollicutes.id.3920	8	59456014	rs10090964	A	T	0.066757	0.0142116	3.39e-06	11391	24	22.0652
class.Mollicutes.id.3920	1	109956156	rs10776807	A	G	-0.0657475	0.0149102	9.12e-06	11002	23	19.4443
class.Mollicutes.id.3920	1	109850122	rs367586	A	C	-0.0659239	0.0149124	8.77e-06	11000	23	19.5431
class.Mollicutes.id.3920	8	59475414	rs7011095	T	A	0.0675462	0.0143507	3.41e-06	11390	24	22.1543
class.Mollicutes.id.3920	1	109849254	rs443345	G	A	-0.0657957	0.0149136	9.11e-06	11000	23	19.4638
class.Mollicutes.id.3920	8	59472582	rs59979442	A	G	0.0674887	0.0143499	3.43e-06	11390	24	22.119
class.Mollicutes.id.3920	15	95309676	rs28537087	A	G	0.0820873	0.0188312	8.07e-06	11382	24	19.0019
class.Mollicutes.id.3920	1	109866844	rs12136140	A	G	-0.0656418	0.0149088	9.28e-06	11000	23	19.3853
class.Mollicutes.id.3920	8	59473938	rs12676593	A	G	0.0674462	0.0143497	3.49e-06	11390	24	22.0917
class.Mollicutes.id.3920	8	59481292	rs10094910	T	C	0.0667002	0.0142236	3.61e-06	11390	24	21.9907
class.Mollicutes.id.3920	1	109943893	rs10858092	T	C	-0.0654825	0.0149062	9.4e-06	11002	23	19.2981
class.Mollicutes.id.3920	1	109867929	rs11102969	A	G	-0.0655858	0.014907	9.44e-06	11002	23	19.3571
class.Mollicutes.id.3920	2	157538941	rs13015145	G	A	0.070553	0.0153617	3.45e-06	11392	24	21.0937
class.Mollicutes.id.3920	8	59475078	rs28809811	G	T	0.0678791	0.0145288	4.12e-06	11385	24	21.8281
class.Mollicutes.id.3920	2	157535371	rs13020096	T	C	0.0640031	0.0141708	5.47e-06	11392	24	20.3992
class.Mollicutes.id.3920	8	59460978	rs6981601	C	T	0.0661402	0.014205	4.05e-06	11391	24	21.6794
class.Mollicutes.id.3920	2	157533704	rs11678196	A	G	0.0639138	0.0141702	5.61e-06	11392	24	20.3439
class.Mollicutes.id.3920	8	59461621	rs6986129	A	T	0.066053	0.0142062	4.19e-06	11391	24	21.6186
class.Mollicutes.id.3920	8	59496052	rs3739327	G	A	0.0658357	0.0144204	5.75e-06	10932	23	20.8434
class.Mollicutes.id.3920	7	79490250	rs2464826	C	A	0.0944239	0.0211806	8.4e-06	10998	23	19.8741
class.Mollicutes.id.3920	8	59477946	rs11783174	G	T	0.0668384	0.014352	4.33e-06	11390	24	21.6883
class.Mollicutes.id.3920	2	157502466	rs12476593	C	G	0.0733315	0.015929	3.84e-06	11371	24	21.1936
class.Mollicutes.id.3920	8	59478423	rs10111052	T	G	0.0659231	0.0142242	4.7e-06	11390	24	21.4792
class.Mollicutes.id.3920	20	16259524	rs6043847	C	T	-0.114937	0.0248606	4.55e-06	11130	21	21.3746
class.Mollicutes.id.3920	8	59489542	rs4282557	C	T	0.0646753	0.0142027	6.79e-06	11389	24	20.7363
class.Mollicutes.id.3920	8	59487656	rs10085973	C	G	0.0647379	0.0142019	6.68e-06	11390	24	20.7789
class.Mollicutes.id.3920	8	59485696	rs10099240	G	C	0.0646518	0.0141998	6.96e-06	11390	24	20.73
class.Mollicutes.id.3920	2	157527653	rs13025367	C	G	0.0625979	0.0141712	8.53e-06	11392	24	19.5122
class.Mollicutes.id.3920	2	157539961	rs10497163	G	T	0.0689893	0.0153926	5.94e-06	11392	24	20.0881
class.Mollicutes.id.3920	2	157524035	rs13023735	A	G	0.0625199	0.0141793	8.86e-06	11389	24	19.4413
class.Mollicutes.id.3920	8	59479767	rs10504256	G	A	0.0633151	0.0140841	8.96e-06	11390	24	20.2096
class.Mollicutes.id.3920	8	59468464	rs7843989	T	G	0.0634723	0.0141632	9.55e-06	11390	24	20.0837
class.Mollicutes.id.3920	8	59484899	rs7827910	T	A	0.0634543	0.0141682	9.57e-06	11389	24	20.0583
class.Mollicutes.id.3920	8	59432477	rs10097590	G	A	0.067231	0.014737	8.52e-06	11391	24	20.8123
class.Mollicutes.id.3920	2	157493292	rs67450615	T	G	0.0717994	0.0162779	9.4e-06	11374	24	19.4555
class.Mollicutes.id.3920	20	16259265	rs12480021	G	A	-0.110567	0.0249493	9.55e-06	11130	21	19.6399
class.Mollicutes.id.3920	20	16258287	rs74338080	C	G	-0.110314	0.0249339	9.95e-06	11130	21	19.574
class.Negativicutes.id.2164	5	165266628	rs1643968	C	T	-0.0565284	0.0112298	4.15e-07	18170	24	25.339
class.Negativicutes.id.2164	16	21249925	rs60274479	C	T	-0.0659623	0.0134137	1.16e-06	17610	22	24.1822
class.Negativicutes.id.2164	5	165266083	rs2921533	A	G	-0.0543763	0.0111859	1.02e-06	18171	24	23.6307
class.Negativicutes.id.2164	3	142135117	rs13086907	A	G	0.0625312	0.0131735	1.95e-06	18163	24	22.5315
class.Negativicutes.id.2164	4	17413426	rs73232831	A	G	-0.151829	0.0314932	1.87e-06	9382	11	23.2421
class.Negativicutes.id.2164	15	101245088	rs71405394	A	G	-0.114178	0.02405	2.17e-06	13861	16	22.539
class.Negativicutes.id.2164	9	124912908	rs61249479	C	A	0.0777075	0.0168628	2.95e-06	18165	24	21.2357
class.Negativicutes.id.2164	8	41231597	rs1447205	C	G	-0.0502053	0.0108382	2.93e-06	18165	24	21.4578
class.Negativicutes.id.2164	3	142217069	rs34660854	G	A	0.0613122	0.0133433	4.26e-06	18169	24	21.1138
class.Negativicutes.id.2164	8	41232686	rs72643860	A	G	-0.0499417	0.0108366	3.35e-06	18166	24	21.2394
class.Negativicutes.id.2164	8	41231340	rs4236917	G	C	-0.0494249	0.0108385	4.15e-06	18165	24	20.795
class.Negativicutes.id.2164	8	41231202	rs4736971	C	A	-0.049422	0.0108382	4.19e-06	18165	24	20.7936
class.Negativicutes.id.2164	7	22817571	rs4722181	G	T	0.0501306	0.0105798	2e-06	18163	24	22.4518
class.Negativicutes.id.2164	16	21243950	rs9929374	A	G	-0.0503507	0.0107495	3.11e-06	18171	24	21.94
class.Negativicutes.id.2164	8	41231960	rs2354569	T	C	-0.0493182	0.010838	4.39e-06	18166	24	20.7071
class.Negativicutes.id.2164	7	22820157	rs35924322	A	G	0.0495042	0.0105637	2.58e-06	18170	24	21.961
class.Negativicutes.id.2164	7	22818102	rs35797647	C	G	0.0495832	0.0105656	2.47e-06	18171	24	22.0233
class.Negativicutes.id.2164	7	22817896	rs56371515	G	C	0.0495898	0.0105671	2.47e-06	18164	24	22.0227
class.Negativicutes.id.2164	16	21252765	rs56188349	C	T	-0.0641664	0.0138838	4.41e-06	17610	22	21.3598
class.Negativicutes.id.2164	7	22814077	rs12113541	A	G	0.0492221	0.0105512	3.28e-06	18163	24	21.7628
class.Negativicutes.id.2164	3	142163044	rs34058443	T	C	0.0595658	0.0131941	6.37e-06	18162	24	20.3814
class.Negativicutes.id.2164	7	22819391	rs35636125	A	G	0.0490276	0.0105651	3.21e-06	18171	24	21.5347
class.Negativicutes.id.2164	7	22814891	rs34884022	A	G	0.0489864	0.0105518	3.6e-06	18164	24	21.5527
class.Negativicutes.id.2164	7	22814396	rs12112489	C	T	0.0488453	0.0105515	3.84e-06	18171	24	21.4298
class.Negativicutes.id.2164	10	115597993	rs4463806	C	T	-0.0543966	0.0129365	7.81e-06	18160	24	17.6811
class.Negativicutes.id.2164	10	5579818	rs9423647	A	G	0.047817	0.0105282	6.06e-06	18164	24	20.628
class.Negativicutes.id.2164	21	34377485	rs2834062	G	A	0.0489057	0.0108842	8.44e-06	18171	24	20.1897
class.Negativicutes.id.2164	10	115602408	rs10885514	A	G	-0.0533225	0.0128675	8.58e-06	18165	24	17.1725
class.Negativicutes.id.2164	10	115598981	rs10787507	C	G	-0.0545098	0.0127038	9.14e-06	18162	24	18.4112
class.Negativicutes.id.2164	7	22815905	rs56249650	C	A	0.0481356	0.0105512	5.35e-06	18171	24	20.8129
class.Negativicutes.id.2164	10	80086072	rs1649999	G	A	0.0748989	0.0166458	7.58e-06	18036	23	20.2462
class.Negativicutes.id.2164	10	5580628	rs12572508	C	T	0.0467793	0.0105243	9.58e-06	18171	24	19.7571
class.Negativicutes.id.2164	7	75609677	rs1135612	A	G	0.0529785	0.0119177	9.26e-06	18164	24	19.7614
class.Negativicutes.id.2164	7	22813802	rs58649672	C	G	0.0472958	0.0105536	7.78e-06	18156	24	20.0838
class.Negativicutes.id.2164	7	22816903	rs2103109	A	C	0.0467978	0.0105645	9.81e-06	18171	24	19.6224
class.Verrucomicrobiae.id.4029	4	95027272	rs11729256	C	T	0.0749798	0.0150177	6.73e-07	11861	24	24.9277
class.Verrucomicrobiae.id.4029	11	130280667	rs4936098	G	A	0.0648843	0.0135928	1.12e-06	11858	24	22.7856
class.Verrucomicrobiae.id.4029	4	95016155	rs113634144	G	T	0.0736904	0.0150133	1.12e-06	11860	24	24.0919
class.Verrucomicrobiae.id.4029	6	56341481	rs9349825	G	A	-0.0704036	0.0147128	2.54e-06	11858	24	22.8981
class.Verrucomicrobiae.id.4029	4	95059232	rs56161035	C	T	0.068225	0.0144539	2.32e-06	11865	24	22.2799
class.Verrucomicrobiae.id.4029	10	5073050	rs11252894	C	A	0.0770933	0.0166052	2.94e-06	11864	24	21.5549
class.Verrucomicrobiae.id.4029	4	95072730	rs2169719	A	G	0.0678055	0.0145321	3.06e-06	11859	24	21.7708
class.Verrucomicrobiae.id.4029	10	5076367	rs12416161	C	T	0.0762496	0.0165564	3.5e-06	11864	24	21.2101
class.Verrucomicrobiae.id.4029	4	100544188	rs74542928	C	T	0.112164	0.0236422	1.63e-06	11216	22	22.5076
class.Verrucomicrobiae.id.4029	10	11389614	rs3995795	T	C	0.0641275	0.0140995	5.19e-06	11690	23	20.6863
class.Verrucomicrobiae.id.4029	4	95070236	rs12498518	C	T	0.066627	0.0144866	3.94e-06	11865	24	21.1528
class.Verrucomicrobiae.id.4029	16	81063149	rs2602429	T	C	0.0746844	0.0156194	2.58e-06	11690	23	22.8628
class.Verrucomicrobiae.id.4029	4	95064162	rs77055143	C	T	0.0667214	0.0144833	3.88e-06	11865	24	21.2223
class.Verrucomicrobiae.id.4029	10	5064327	rs4242783	A	G	0.0689292	0.0147693	2.64e-06	11690	23	21.7815
class.Verrucomicrobiae.id.4029	4	95073229	rs12501826	G	C	0.0664165	0.0144877	4.3e-06	11865	24	21.0163
class.Verrucomicrobiae.id.4029	11	130270855	rs59317921	C	T	0.0627986	0.0137504	4.62e-06	11793	23	20.8578
class.Verrucomicrobiae.id.4029	4	100542921	rs112769434	A	G	0.111246	0.0236429	2.16e-06	11216	22	22.1393
class.Verrucomicrobiae.id.4029	1	105422565	rs11184341	C	G	0.0655342	0.0142231	4.13e-06	11864	24	21.2299
class.Verrucomicrobiae.id.4029	1	41074472	rs61779207	A	G	-0.0758309	0.0167762	6.72e-06	11591	23	20.4318
class.Verrucomicrobiae.id.4029	4	95070166	rs72663787	G	A	0.0662622	0.0145347	5.08e-06	11865	24	20.7834
class.Verrucomicrobiae.id.4029	4	95077819	rs11724791	G	A	0.0663069	0.0144881	4.86e-06	11865	24	20.9458
class.Verrucomicrobiae.id.4029	4	95063631	rs1605923	T	G	0.066096	0.014473	4.84e-06	11865	24	20.8561
class.Verrucomicrobiae.id.4029	4	100542167	rs1491244	A	T	0.110727	0.0236329	2.47e-06	11216	22	21.952
class.Verrucomicrobiae.id.4029	4	95061207	rs72663782	G	C	0.065657	0.0144844	5.35e-06	11865	24	20.5477
class.Verrucomicrobiae.id.4029	10	5068141	rs12411321	T	C	0.0736228	0.0166058	7.24e-06	11865	24	19.6565
class.Verrucomicrobiae.id.4029	1	105422965	rs6668273	G	A	0.0648722	0.0142224	5.26e-06	11864	24	20.8052
class.Verrucomicrobiae.id.4029	1	41074833	rs736124	T	A	-0.0742974	0.0167736	8.63e-06	11593	23	19.6199
class.Verrucomicrobiae.id.4029	4	95003498	rs72663756	C	T	0.0664513	0.0147149	5.39e-06	11860	24	20.3936
class.Verrucomicrobiae.id.4029	1	105418410	rs4294419	G	A	0.0631446	0.0141879	8.19e-06	11864	24	19.8079
class.Verrucomicrobiae.id.4029	18	49473635	rs117107102	G	A	0.204683	0.0431573	2.92e-06	4975	9	22.4934
class.Verrucomicrobiae.id.4029	1	105422681	rs12026127	G	A	0.0637568	0.0142053	7.05e-06	11861	24	20.1442
class.Verrucomicrobiae.id.4029	4	100544511	rs6832119	A	G	0.109213	0.023644	3.44e-06	11216	22	21.3358
class.Verrucomicrobiae.id.4029	4	95068826	rs2199602	G	T	0.0657884	0.0145522	7.12e-06	11864	24	20.4382
class.Verrucomicrobiae.id.4029	1	105423732	rs4497215	C	T	0.0642422	0.0142231	6.55e-06	11865	24	20.401
class.Verrucomicrobiae.id.4029	1	105424258	rs12045978	G	A	0.0641282	0.0142239	6.87e-06	11865	24	20.3264
class.Verrucomicrobiae.id.4029	15	97570657	rs12908520	A	G	0.0618926	0.0130946	2.17e-06	11863	24	22.3404
class.Verrucomicrobiae.id.4029	4	95069794	rs72663785	C	G	0.0656219	0.0145509	7.41e-06	11864	24	20.3383
class.Verrucomicrobiae.id.4029	4	95017716	rs72663769	T	C	0.0653386	0.0147109	7.43e-06	11861	24	19.7271
class.Verrucomicrobiae.id.4029	4	95088558	rs28613890	C	T	0.0634988	0.0144149	9.91e-06	11865	24	19.4048
class.Verrucomicrobiae.id.4029	4	100544867	rs6832927	C	A	0.108321	0.0236439	4.23e-06	11216	22	20.9888
class.Verrucomicrobiae.id.4029	4	95086438	rs72663802	C	T	0.0645324	0.0145369	8.44e-06	11865	24	19.7065
class.Verrucomicrobiae.id.4029	4	95003947	rs4600885	A	C	0.0629015	0.0141861	7.86e-06	11864	24	19.6607
class.Verrucomicrobiae.id.4029	4	95005995	rs4107636	G	C	0.0629156	0.0141845	7.95e-06	11864	24	19.6737
class.Verrucomicrobiae.id.4029	1	105429581	rs7538356	A	C	0.0635692	0.0142225	8.12e-06	11864	24	19.9776
class.Verrucomicrobiae.id.4029	4	95001794	rs72663751	G	A	0.064959	0.0147163	8.5e-06	11860	24	19.4841
class.Verrucomicrobiae.id.4029	1	105423672	rs4595371	A	G	0.0634415	0.0142237	8.42e-06	11864	24	19.8939
class.Verrucomicrobiae.id.4029	4	100545232	rs113653192	C	T	0.107805	0.0236441	4.68e-06	11216	22	20.7889
class.Verrucomicrobiae.id.4029	4	95003641	rs28858161	T	C	0.0624767	0.0141859	9.03e-06	11864	24	19.3964
class.Verrucomicrobiae.id.4029	4	95003642	rs28811282	G	A	0.0624673	0.0141859	9.06e-06	11864	24	19.3905
class.Verrucomicrobiae.id.4029	1	105428018	rs12024893	A	G	0.0632617	0.0142227	8.96e-06	11864	24	19.7841
class.Verrucomicrobiae.id.4029	1	105428856	rs36010840	C	T	0.0632153	0.014223	9.11e-06	11864	24	19.7544
class.Verrucomicrobiae.id.4029	4	95004279	rs1988252	G	A	0.062431	0.0141938	9.56e-06	11864	24	19.3466
class.Verrucomicrobiae.id.4029	4	95004722	rs2865331	G	A	0.0622942	0.0141865	9.67e-06	11864	24	19.2818
class.Verrucomicrobiae.id.4029	4	100545820	rs7693865	C	T	0.106543	0.0236429	6.08e-06	11216	22	20.307
class.Verrucomicrobiae.id.4029	4	94995064	rs10005131	T	G	0.0605484	0.0137535	9.81e-06	11865	24	19.3811
class.Verrucomicrobiae.id.4029	4	100546600	rs79837054	T	C	0.105435	0.0236479	7.58e-06	11216	22	19.8787
class.Verrucomicrobiae.id.4029	12	130309670	rs111862613	C	T	0.090699	0.0196746	3.74e-06	11621	22	21.2517
class.Verrucomicrobiae.id.4029	15	97578967	rs12904881	G	A	0.0579114	0.0131432	9.3e-06	11865	24	19.4146
class.Verrucomicrobiae.id.4029	20	31867840	rs941682	A	G	-0.0631436	0.0143767	9.61e-06	11809	23	19.2902
family.Acidaminococcaceae.id.2166	6	5723181	rs6923842	C	T	-0.0796106	0.0169192	2.21e-06	11904	23	22.1401
family.Acidaminococcaceae.id.2166	6	5723227	rs6924018	C	A	-0.07906	0.0169308	2.63e-06	11906	23	21.8051
family.Acidaminococcaceae.id.2166	11	114701288	rs6589457	G	A	0.165911	0.0349516	2.32e-06	7386	15	22.5328
family.Acidaminococcaceae.id.2166	9	107117653	rs2933324	G	A	-0.0662557	0.0140257	2.24e-06	12525	24	22.3152
family.Acidaminococcaceae.id.2166	6	158647999	rs262812	C	T	-0.065675	0.0142257	3.25e-06	12099	23	21.3135
family.Acidaminococcaceae.id.2166	9	107121855	rs3012351	C	T	-0.0652001	0.0140318	3.31e-06	12528	24	21.5909
family.Acidaminococcaceae.id.2166	9	107125805	rs3012352	T	C	-0.0640242	0.0140319	4.76e-06	12528	24	20.8188
family.Acidaminococcaceae.id.2166	9	107118315	rs3000667	G	A	-0.0643747	0.0140267	4.37e-06	12524	24	21.063
family.Acidaminococcaceae.id.2166	3	186553389	rs74540770	A	G	-0.108969	0.0243533	7.09e-06	10606	20	20.0213
family.Acidaminococcaceae.id.2166	9	107118050	rs1109873	G	A	-0.0637781	0.0140255	5.17e-06	12525	24	20.678
family.Acidaminococcaceae.id.2166	9	107135084	rs3000673	C	G	-0.0631807	0.0140369	6.63e-06	12528	24	20.2593
family.Acidaminococcaceae.id.2166	1	203102563	rs6427992	C	G	-0.0595857	0.01296	4.24e-06	12527	24	21.1384
family.Acidaminococcaceae.id.2166	9	107122545	rs1565606	T	C	-0.062848	0.0140286	7.33e-06	12528	24	20.0704
family.Acidaminococcaceae.id.2166	1	203102728	rs6701725	G	A	-0.0589035	0.0129532	5.31e-06	12528	24	20.679
family.Acidaminococcaceae.id.2166	20	61991833	rs45497800	C	T	-0.117863	0.0257351	5.86e-06	11316	20	20.975
family.Acidaminococcaceae.id.2166	3	18462531	rs78702810	C	T	-0.143755	0.0323244	9.16e-06	7992	13	19.7782
family.Actinomycetaceae.id.421	6	133007480	rs35011108	G	A	0.241826	0.0503796	1.83e-06	3630	10	23.0408
family.Actinomycetaceae.id.421	9	76394568	rs2889192	T	G	0.0887537	0.0195009	3.64e-06	7710	22	20.7141
family.Actinomycetaceae.id.421	6	67207371	rs34583783	T	G	0.123756	0.026427	5.48e-06	7710	22	21.9299
family.Actinomycetaceae.id.421	12	7954220	rs2110087	G	A	0.0785079	0.0170462	4.47e-06	7710	22	21.2114
family.Actinomycetaceae.id.421	15	29850991	rs58484246	C	T	0.0761407	0.0169007	6.12e-06	7710	22	20.2967
family.Actinomycetaceae.id.421	15	29849324	rs56236273	T	A	0.0756875	0.0168787	6.71e-06	7710	22	20.1081
family.Actinomycetaceae.id.421	12	7955685	rs6488662	T	C	0.0809009	0.0175372	4.08e-06	7710	22	21.2807
family.Actinomycetaceae.id.421	12	7955561	rs6488660	C	T	0.0795137	0.0174416	5.27e-06	7710	22	20.7832
family.Actinomycetaceae.id.421	12	7955391	rs6488659	T	C	0.0794522	0.0174414	5.36e-06	7710	22	20.7515
family.Actinomycetaceae.id.421	12	7955263	rs11055861	A	G	0.0794531	0.0174414	5.38e-06	7710	22	20.752
family.Actinomycetaceae.id.421	12	7955193	rs11055860	A	G	0.0794341	0.0174404	5.4e-06	7710	22	20.7444
family.Actinomycetaceae.id.421	12	7954742	rs7488453	A	G	0.0793904	0.0174408	5.45e-06	7710	22	20.7206
family.Actinomycetaceae.id.421	15	29851297	rs59800030	C	T	0.0758692	0.0169084	6.71e-06	7710	22	20.1338
family.Actinomycetaceae.id.421	12	7955052	rs2377095	C	A	0.0793118	0.0174412	5.58e-06	7710	22	20.6786
family.Actinomycetaceae.id.421	12	7955860	rs6488665	T	C	0.0793089	0.0174417	5.63e-06	7710	22	20.676
family.Actinomycetaceae.id.421	6	169224781	rs4073240	A	G	0.0747546	0.0164684	6.05e-06	7710	22	20.6051
family.Actinomycetaceae.id.421	12	7954035	rs2110088	A	T	0.0788564	0.0174383	6.4e-06	7710	22	20.4487
family.Actinomycetaceae.id.421	12	7958736	rs7958229	C	T	0.0783677	0.0174536	6.8e-06	7710	22	20.1606
family.Actinomycetaceae.id.421	12	7954357	rs34951409	C	G	0.0783228	0.0174399	7.29e-06	7710	22	20.1692
family.Actinomycetaceae.id.421	12	7979715	rs114313061	A	C	0.0798457	0.0175495	4.89e-06	7666	21	20.7002
family.Actinomycetaceae.id.421	12	7956174	rs12230967	A	G	0.0780747	0.0174443	7.79e-06	7710	22	20.0315
family.Actinomycetaceae.id.421	12	7958110	rs12831981	T	G	0.077443	0.0174519	8.84e-06	7710	22	19.6915
family.Actinomycetaceae.id.421	12	7957968	rs7133400	C	G	0.0773217	0.0174519	9.12e-06	7710	22	19.63
family.Actinomycetaceae.id.421	12	7956942	rs11055873	A	G	0.077945	0.0174508	7.85e-06	7710	22	19.9502
family.Actinomycetaceae.id.421	12	7982779	rs61937253	C	T	0.07933	0.0175547	5.68e-06	7666	21	20.4215
family.Actinomycetaceae.id.421	12	7956968	rs11055874	C	T	0.0773758	0.0174498	9.14e-06	7710	22	19.6621
family.Actinomycetaceae.id.421	12	7992820	rs35110659	G	T	0.0758383	0.0170982	9.97e-06	7666	21	19.6732
family.Actinomycetaceae.id.421	13	22375922	rs17072071	A	C	-0.111699	0.0246905	7.13e-06	7343	19	20.4664
family.Alcaligenaceae.id.2875	13	58689340	rs2321387	A	G	-0.0568922	0.011049	2.46e-07	16808	24	26.5132
family.Alcaligenaceae.id.2875	2	239900775	rs62191117	G	A	0.0684302	0.0133636	2.76e-07	16688	23	26.221
family.Alcaligenaceae.id.2875	13	58545246	rs9537886	C	A	-0.0570888	0.0110683	2.35e-07	16807	24	26.6038
family.Alcaligenaceae.id.2875	13	58545245	rs9537885	G	A	-0.0566393	0.0110681	2.9e-07	16807	24	26.187
family.Alcaligenaceae.id.2875	13	58535792	rs9537878	G	A	-0.0563547	0.0110629	3.27e-07	16810	24	25.9489
family.Alcaligenaceae.id.2875	13	58599245	rs7988877	T	A	-0.0575002	0.0112885	3.15e-07	16377	23	25.9459
family.Alcaligenaceae.id.2875	13	58533627	rs7326330	T	C	-0.0561778	0.011063	3.54e-07	16810	24	25.7859
family.Alcaligenaceae.id.2875	13	58696106	rs7324740	A	G	-0.0568345	0.0113848	5.32e-07	16809	24	24.9215
family.Alcaligenaceae.id.2875	13	58708500	rs12867878	G	A	-0.0565851	0.0113344	5.06e-07	16810	24	24.9234
family.Alcaligenaceae.id.2875	13	58541519	rs9537883	G	T	-0.0559172	0.0110647	4.06e-07	16810	24	25.5395
family.Alcaligenaceae.id.2875	13	58595043	rs1581853	G	A	-0.0569543	0.0112892	4.03e-07	16377	23	25.4522
family.Alcaligenaceae.id.2875	13	58530277	rs1926544	A	C	-0.0556725	0.0110634	4.53e-07	16810	24	25.3224
family.Alcaligenaceae.id.2875	13	58674683	rs1470456	A	G	-0.0548532	0.0110777	6.67e-07	16810	24	24.5192
family.Alcaligenaceae.id.2875	13	58669068	rs9537941	A	C	-0.0548863	0.0110778	6.52e-07	16810	24	24.5484
family.Alcaligenaceae.id.2875	2	239888758	rs12467854	C	G	0.0657318	0.0133111	7.63e-07	16697	23	24.385
family.Alcaligenaceae.id.2875	13	58662782	rs9537940	C	A	-0.0546767	0.0110764	7.14e-07	16810	24	24.3674
family.Alcaligenaceae.id.2875	13	58562244	rs9527747	C	G	-0.055087	0.011069	5.96e-07	16810	24	24.7675
family.Alcaligenaceae.id.2875	13	58591107	rs9537916	G	A	-0.0561766	0.0112893	5.82e-07	16377	23	24.7616
family.Alcaligenaceae.id.2875	13	58511363	rs9537872	A	G	-0.0549848	0.0110633	6.15e-07	16809	24	24.701
family.Alcaligenaceae.id.2875	13	58565876	rs1036449	C	T	-0.0549026	0.0110701	6.51e-07	16808	24	24.597
family.Alcaligenaceae.id.2875	13	58693970	rs7322915	A	T	-0.0555186	0.0113362	8.46e-07	16810	24	23.9851
family.Alcaligenaceae.id.2875	13	58524895	rs2217928	T	C	-0.054855	0.011063	6.58e-07	16810	24	24.5861
family.Alcaligenaceae.id.2875	13	58675865	rs9527759	T	C	-0.0542272	0.0110779	8.83e-07	16810	24	23.9618
family.Alcaligenaceae.id.2875	4	45642485	rs4033856	T	C	0.081834	0.0168931	1.03e-06	15623	22	23.4665
family.Alcaligenaceae.id.2875	13	58692304	rs7333865	C	T	-0.0554244	0.0113919	9.44e-07	16810	24	23.6708
family.Alcaligenaceae.id.2875	13	58652225	rs9563573	C	T	-0.0541645	0.0110764	9.04e-07	16809	24	23.9129
family.Alcaligenaceae.id.2875	2	239893009	rs11679161	C	T	0.0649192	0.0132874	8.91e-07	16702	23	23.8707
family.Alcaligenaceae.id.2875	13	58602233	rs9537922	T	C	-0.0546778	0.0110648	7.07e-07	16810	24	24.4195
family.Alcaligenaceae.id.2875	13	58602529	rs9569804	G	A	-0.0546674	0.0110648	7.1e-07	16810	24	24.4102
family.Alcaligenaceae.id.2875	13	58561539	rs9537900	A	G	-0.0546561	0.0110669	7.38e-07	16810	24	24.3909
family.Alcaligenaceae.id.2875	13	58654345	rs1536384	T	C	-0.0541371	0.0110776	9.4e-07	16810	24	23.8836
family.Alcaligenaceae.id.2875	13	58568049	rs9537904	G	A	-0.0545963	0.0110691	7.46e-07	16809	24	24.3276
family.Alcaligenaceae.id.2875	13	58509432	rs7997285	C	T	-0.0544451	0.0110632	7.97e-07	16810	24	24.2191
family.Alcaligenaceae.id.2875	13	58573937	rs7996696	G	A	-0.0544792	0.0110705	7.95e-07	16809	24	24.2173
family.Alcaligenaceae.id.2875	13	58600904	rs9537921	A	G	-0.0544743	0.0110654	7.75e-07	16810	24	24.2353
family.Alcaligenaceae.id.2875	13	58566675	rs9527748	G	A	-0.0544548	0.0110699	7.96e-07	16809	24	24.1983
family.Alcaligenaceae.id.2875	13	58607843	rs1409526	A	G	-0.0544725	0.0110654	7.78e-07	16810	24	24.2338
family.Alcaligenaceae.id.2875	13	58523926	rs9563562	T	C	-0.0544004	0.0110624	8.07e-07	16810	24	24.183
family.Alcaligenaceae.id.2875	13	58475833	rs1953283	C	A	-0.0545355	0.0110629	7.66e-07	16808	24	24.301
family.Alcaligenaceae.id.2875	13	58496024	rs9537865	C	T	-0.0543924	0.0110621	8.31e-07	16809	24	24.1769
family.Alcaligenaceae.id.2875	13	58600859	rs9563572	C	T	-0.0543954	0.011065	8.1e-07	16810	24	24.1669
family.Alcaligenaceae.id.2875	13	58575268	rs9537908	T	C	-0.0544309	0.011067	8.02e-07	16809	24	24.1896
family.Alcaligenaceae.id.2875	13	58565101	rs1036450	T	A	-0.0543245	0.0110695	8.44e-07	16809	24	24.0846
family.Alcaligenaceae.id.2875	13	58497931	rs9569779	A	G	-0.0543335	0.011062	8.53e-07	16810	24	24.1249
family.Alcaligenaceae.id.2875	13	58608409	rs10444649	C	T	-0.0543613	0.0110656	8.26e-07	16810	24	24.134
family.Alcaligenaceae.id.2875	13	58564927	rs1036451	T	C	-0.0543163	0.0110692	8.48e-07	16809	24	24.0783
family.Alcaligenaceae.id.2875	20	29836081	rs67737557	G	C	0.0738409	0.0151678	1.04e-06	15876	21	23.7001
family.Alcaligenaceae.id.2875	13	58600727	rs9563571	T	C	-0.0542966	0.0110659	8.4e-07	16810	24	24.0754
family.Alcaligenaceae.id.2875	2	239892208	rs11683769	A	T	0.0643663	0.013296	1.1e-06	16702	23	23.4356
family.Alcaligenaceae.id.2875	13	58692858	rs7139988	G	T	-0.0548909	0.0113921	1.23e-06	16810	24	23.2162
family.Alcaligenaceae.id.2875	4	75867283	rs17000015	T	A	-0.0609257	0.0125363	1.13e-06	16377	23	23.619
family.Alcaligenaceae.id.2875	13	58573276	rs9537907	T	A	-0.0541782	0.0110702	9.07e-07	16807	24	23.9519
family.Alcaligenaceae.id.2875	13	58695024	rs9527764	T	A	-0.0547681	0.0113365	1.2e-06	16809	24	23.3397
family.Alcaligenaceae.id.2875	13	58714835	rs9537948	G	A	-0.0557149	0.0114154	9.71e-07	16377	23	23.8212
family.Alcaligenaceae.id.2875	13	58693790	rs7323027	G	A	-0.0548232	0.0113924	1.27e-06	16810	24	23.158
family.Alcaligenaceae.id.2875	13	58570772	rs986833	A	G	-0.054116	0.0110683	9.31e-07	16809	24	23.9049
family.Alcaligenaceae.id.2875	13	58578107	rs7988274	A	C	-0.0541643	0.0110659	8.99e-07	16809	24	23.9579
family.Alcaligenaceae.id.2875	13	58565945	rs7990795	G	T	-0.0540152	0.0110643	9.68e-07	16809	24	23.8331
family.Alcaligenaceae.id.2875	13	58614187	rs7983206	T	C	-0.0540002	0.0110651	9.79e-07	16808	24	23.8166
family.Alcaligenaceae.id.2875	13	58576134	rs9569799	A	G	-0.0539699	0.0110678	9.88e-07	16809	24	23.7785
family.Alcaligenaceae.id.2875	13	58583168	rs9537913	A	G	-0.0538182	0.0110655	1.05e-06	16809	24	23.6546
family.Alcaligenaceae.id.2875	13	58521633	rs980610	A	G	-0.0537362	0.0110623	1.1e-06	16810	24	23.5961
family.Alcaligenaceae.id.2875	3	193456274	rs2367850	C	G	0.0629104	0.0131712	1.85e-06	16377	23	22.8136
family.Alcaligenaceae.id.2875	13	58585753	rs1887128	A	G	-0.0537399	0.0110659	1.08e-06	16809	24	23.5844
family.Alcaligenaceae.id.2875	13	58568714	rs7986644	A	G	-0.0538064	0.0110698	1.07e-06	16809	24	23.6259
family.Alcaligenaceae.id.2875	13	58577548	rs9537910	A	G	-0.0536698	0.0110666	1.12e-06	16809	24	23.5196
family.Alcaligenaceae.id.2875	13	58578536	rs9563570	G	T	-0.0536166	0.0110665	1.15e-06	16809	24	23.4734
family.Alcaligenaceae.id.2875	13	58585768	rs1887129	C	T	-0.0535114	0.0110666	1.19e-06	16809	24	23.381
family.Alcaligenaceae.id.2875	13	58599977	rs74692987	G	A	-0.0599737	0.0126279	1.35e-06	16377	23	22.5559
family.Alcaligenaceae.id.2875	13	58615246	rs11618348	A	C	-0.0534524	0.0110665	1.25e-06	16808	24	23.3299
family.Alcaligenaceae.id.2875	20	29862692	rs56050831	T	C	0.0725684	0.015137	1.48e-06	15889	21	22.9834
family.Alcaligenaceae.id.2875	13	58648599	rs9537937	A	T	-0.0529292	0.01107	1.6e-06	16810	24	22.8608
family.Alcaligenaceae.id.2875	3	70588939	rs7638039	C	T	0.0603335	0.0127779	2.7e-06	16791	24	22.2946
family.Alcaligenaceae.id.2875	13	58637285	rs9537930	A	G	-0.0532254	0.0110699	1.42e-06	16809	24	23.1181
family.Alcaligenaceae.id.2875	13	58582796	rs9537912	A	T	-0.0533589	0.0110665	1.29e-06	16809	24	23.2484
family.Alcaligenaceae.id.2875	13	58581180	rs9569803	A	G	-0.0532297	0.0110663	1.37e-06	16809	24	23.1369
family.Alcaligenaceae.id.2875	13	58648157	rs35781367	A	G	-0.0525448	0.0110707	1.9e-06	16810	24	22.5274
family.Alcaligenaceae.id.2875	13	58711142	rs9569823	C	T	-0.0543679	0.0114152	1.71e-06	16377	23	22.6841
family.Alcaligenaceae.id.2875	13	58623468	rs1409517	A	G	-0.0525504	0.0110676	1.95e-06	16808	24	22.5446
family.Alcaligenaceae.id.2875	13	58626484	rs7318351	A	T	-0.0525176	0.0110681	1.96e-06	16808	24	22.5144
family.Alcaligenaceae.id.2875	13	58626247	rs35329616	C	T	-0.0524852	0.0110683	1.99e-06	16808	24	22.4859
family.Alcaligenaceae.id.2875	13	58625671	rs1575903	A	G	-0.0524633	0.0110677	2.01e-06	16808	24	22.4697
family.Alcaligenaceae.id.2875	4	75864258	rs59349789	A	T	-0.0587839	0.0125464	2.82e-06	16377	23	21.9524
family.Alcaligenaceae.id.2875	20	30596130	rs6087811	G	T	-0.0927044	0.0200457	3.37e-06	15868	21	21.3875
family.Alcaligenaceae.id.2875	20	29856273	rs7270486	C	A	0.0693894	0.0149337	2.86e-06	15996	22	21.5899
family.Alcaligenaceae.id.2875	5	173497796	rs62395635	C	T	0.110583	0.0238514	3.35e-06	14802	20	21.4955
family.Alcaligenaceae.id.2875	2	239893464	rs7593823	G	A	0.0613266	0.0131878	3.31e-06	16810	24	21.6247
family.Alcaligenaceae.id.2875	20	29869867	rs113310015	C	T	0.0698077	0.0151243	3.54e-06	15886	21	21.3037
family.Alcaligenaceae.id.2875	20	29825914	rs368042645	G	A	0.0691558	0.0151562	4.71e-06	15876	21	20.8197
family.Alcaligenaceae.id.2875	6	138305038	rs112159068	T	A	0.131484	0.0281089	3.56e-06	11656	14	21.8806
family.Alcaligenaceae.id.2875	2	239893783	rs35945722	G	A	0.0630478	0.0139431	4.39e-06	16692	23	20.4466
family.Alcaligenaceae.id.2875	20	29877101	rs67553427	T	A	0.0692263	0.0151389	4.35e-06	15886	21	20.9099
family.Alcaligenaceae.id.2875	6	138305102	rs72982722	C	T	0.131041	0.0281096	3.85e-06	11656	14	21.7322
family.Alcaligenaceae.id.2875	20	30591039	rs78428620	C	T	-0.0932566	0.0205133	5.12e-06	15869	21	20.6675
family.Alcaligenaceae.id.2875	3	70592215	rs11128180	G	A	0.0586498	0.0130037	6.24e-06	16810	24	20.3422
family.Alcaligenaceae.id.2875	2	239865055	rs4511740	A	G	0.0580556	0.0129406	7.12e-06	16809	24	20.1271
family.Alcaligenaceae.id.2875	20	29831598	rs58598064	G	T	0.0685623	0.0152273	5.73e-06	15876	21	20.2733
family.Alcaligenaceae.id.2875	7	104214487	rs6969323	C	A	-0.0593564	0.0129137	3.89e-06	16810	24	21.127
family.Alcaligenaceae.id.2875	13	58464209	rs7991472	T	C	-0.0507996	0.0110841	4.23e-06	16800	24	21.0048
family.Alcaligenaceae.id.2875	12	1396151	rs7302582	C	G	-0.106817	0.023298	3.34e-06	15113	22	21.0203
family.Alcaligenaceae.id.2875	20	29826247	rs73119510	C	T	0.0680611	0.0151592	6.5e-06	15876	21	20.1579
family.Alcaligenaceae.id.2875	13	107906880	rs9520346	G	C	0.1473	0.0335465	4.56e-06	4725	6	19.2802
family.Alcaligenaceae.id.2875	13	58465840	rs7330191	C	T	-0.0507452	0.0110844	4.34e-06	16799	24	20.9588
family.Alcaligenaceae.id.2875	5	104233461	rs1153990	G	A	-0.058727	0.0128306	5.97e-06	16808	24	20.95
family.Alcaligenaceae.id.2875	6	138304528	rs77984434	C	A	0.130085	0.0282331	5.18e-06	11595	13	21.2295
family.Alcaligenaceae.id.2875	13	58462704	rs9527726	A	G	-0.0504584	0.0111307	5.12e-06	16810	24	20.5505
family.Alcaligenaceae.id.2875	2	239906429	rs13385989	A	C	0.0626823	0.0136888	4.84e-06	16377	23	20.968
family.Alcaligenaceae.id.2875	20	29873114	rs41293110	G	T	0.0681326	0.0151408	6.12e-06	15886	21	20.2494
family.Alcaligenaceae.id.2875	20	29870472	rs66514327	A	T	0.0676703	0.0151216	6.58e-06	15886	21	20.0264
family.Alcaligenaceae.id.2875	20	29874301	rs55995696	T	C	0.0680881	0.0151386	6.23e-06	15886	21	20.2288
family.Alcaligenaceae.id.2875	14	66593668	.	T	A	-0.0563972	0.0124753	6.08e-06	16377	23	20.4367
family.Alcaligenaceae.id.2875	18	26569901	rs9964679	G	A	0.0537051	0.0116008	4.47e-06	16810	24	21.4316
family.Alcaligenaceae.id.2875	20	30035795	rs8115462	T	C	0.0639251	0.0142863	6.42e-06	15997	22	20.0218
family.Alcaligenaceae.id.2875	20	29805352	rs73117396	G	A	0.0676832	0.0152184	8.15e-06	15876	21	19.7798
family.Alcaligenaceae.id.2875	13	58372963	rs6561944	T	C	-0.0503135	0.011166	5.96e-06	16810	24	20.3035
family.Alcaligenaceae.id.2875	20	29811726	rs371834896	C	T	0.067679	0.0152009	8.1e-06	15876	21	19.823
family.Alcaligenaceae.id.2875	13	58546632	rs7317710	T	C	0.0497861	0.0109435	5.82e-06	16810	24	20.6968
family.Alcaligenaceae.id.2875	5	104231611	rs1217467	C	T	-0.0585975	0.0128561	8.05e-06	16808	24	20.7748
family.Alcaligenaceae.id.2875	9	82485327	rs112135816	G	T	-0.0775052	0.0171554	5.28e-06	15545	22	20.4109
family.Alcaligenaceae.id.2875	7	111285576	rs1859743	C	T	-0.0491827	0.0110821	7.47e-06	16702	23	19.6961
family.Alcaligenaceae.id.2875	7	111294074	rs2040996	C	T	-0.0490922	0.0110231	7.8e-06	16801	24	19.8342
family.Alcaligenaceae.id.2875	20	29534074	rs6118993	C	T	0.0710837	0.0158858	8.44e-06	15456	20	20.0228
family.Alcaligenaceae.id.2875	13	58462914	rs4584714	A	G	-0.0494249	0.0110907	7.63e-06	16810	24	19.8597
family.Alcaligenaceae.id.2875	16	85945839	rs147968	T	C	0.0489475	0.0110321	9.13e-06	16810	24	19.6855
family.Alcaligenaceae.id.2875	13	58372849	rs7331960	A	G	-0.0495627	0.0111654	8.2e-06	16806	24	19.7045
family.Alcaligenaceae.id.2875	7	111285025	rs2613606	T	C	-0.0486294	0.0110218	8.89e-06	16805	24	19.4669
family.Alcaligenaceae.id.2875	6	138305334	rs148149311	G	A	0.126743	0.0281199	8.36e-06	11655	14	20.3153
family.Alcaligenaceae.id.2875	7	104217664	rs28437793	C	G	-0.0569282	0.0126468	6.7e-06	16805	24	20.2625
family.Alcaligenaceae.id.2875	6	138304169	rs7768419	A	G	0.126082	0.0280909	8.85e-06	11659	14	20.1452
family.Alcaligenaceae.id.2875	13	58394849	rs8000825	G	A	-0.0492122	0.011148	8.99e-06	16810	24	19.4873
family.Alcaligenaceae.id.2875	7	111293616	rs2906622	T	C	-0.0485023	0.0110212	9.79e-06	16803	24	19.3674
family.Alcaligenaceae.id.2875	13	58406123	rs6650396	A	G	-0.0491775	0.0111465	9.12e-06	16808	24	19.4649
family.Alcaligenaceae.id.2875	13	58382129	rs1344064	C	T	-0.0491968	0.0111505	9.18e-06	16810	24	19.4665
family.Alcaligenaceae.id.2875	13	58388024	rs9537819	A	G	-0.0491473	0.0111502	9.19e-06	16810	24	19.4285
family.Alcaligenaceae.id.2875	13	58382629	rs9537817	A	C	-0.0491701	0.0111505	9.31e-06	16810	24	19.4452
family.Alcaligenaceae.id.2875	13	58375861	rs2320923	G	A	-0.0491006	0.0111503	9.56e-06	16810	24	19.3911
family.Alcaligenaceae.id.2875	2	239904554	rs10203027	T	C	0.0622959	0.0139075	8.46e-06	16377	23	20.0641
family.Alcaligenaceae.id.2875	13	58375865	rs2320924	T	C	-0.0489941	0.0111503	9.99e-06	16810	24	19.3069
family.Alcaligenaceae.id.2875	7	104215791	rs4354244	C	T	-0.0558981	0.0126522	9.92e-06	16810	24	19.5192
family.Alcaligenaceae.id.2875	11	20763367	rs74776516	G	T	-0.0944052	0.0213287	6.85e-06	14502	20	19.5914
family.Alcaligenaceae.id.2875	15	71522509	rs28480294	C	T	-0.0516967	0.0115503	6.61e-06	16377	23	20.0326
family.Alcaligenaceae.id.2875	7	104217359	rs67623980	C	T	-0.0605029	0.0134804	8.95e-06	16806	24	20.144
family.Alcaligenaceae.id.2875	4	83635863	rs79846372	G	A	0.0882459	0.0198328	6.99e-06	16186	22	19.798
family.Bacteroidaceae.id.917	3	10593224	rs6795673	T	C	0.0538565	0.0105251	3.38e-07	18301	24	26.1832
family.Bacteroidaceae.id.917	3	10594207	rs6810046	A	G	0.0528628	0.0105246	5.56e-07	18302	24	25.2282
family.Bacteroidaceae.id.917	3	10595393	rs750423	G	A	0.0519871	0.0105384	8.89e-07	18302	24	24.3357
family.Bacteroidaceae.id.917	6	29143451	rs28757219	A	T	0.0818398	0.0170319	1.29e-06	14833	20	23.089
family.Bacteroidaceae.id.917	13	24910476	rs9507307	T	C	0.0604456	0.0129128	2.13e-06	18184	23	21.9124
family.Bacteroidaceae.id.917	20	58605432	rs66474973	T	G	0.0812515	0.0164479	6.81e-07	17405	22	24.403
family.Bacteroidaceae.id.917	1	10644351	rs11585893	G	A	-0.0740746	0.0147633	1.8e-06	17821	23	25.175
family.Bacteroidaceae.id.917	9	112855426	rs495004	G	C	-0.0607475	0.0129865	3.42e-06	17707	22	21.8811
family.Bacteroidaceae.id.917	19	24342250	rs17619981	G	T	0.0880978	0.0187002	2.69e-06	15801	20	22.1941
family.Bacteroidaceae.id.917	20	58607602	rs195028	A	G	0.0798701	0.0165559	1.33e-06	17404	22	23.2735
family.Bacteroidaceae.id.917	14	22045949	rs2023437	C	T	-0.0782324	0.0167634	5.02e-06	17484	23	21.7796
family.Bacteroidaceae.id.917	13	24912393	rs79471440	G	T	0.0580527	0.0129083	5.24e-06	18182	23	20.2258
family.Bacteroidaceae.id.917	9	112855172	rs480694	T	A	-0.0591853	0.0129898	6.16e-06	17707	22	20.7598
family.Bacteroidaceae.id.917	13	24888712	rs7322219	T	C	0.0523635	0.0116115	5.83e-06	17821	23	20.3365
family.Bacteroidaceae.id.917	14	22047444	rs68118234	T	C	-0.0771338	0.0167861	5.65e-06	17484	23	21.1149
family.Bacteroidaceae.id.917	13	24909900	rs78280928	G	A	0.0567265	0.0129346	8.95e-06	18184	23	19.2338
family.Bacteroidaceae.id.917	13	24904985	rs79325005	A	G	0.056803	0.0129242	8.58e-06	18187	23	19.3168
family.Bacteroidaceae.id.917	3	77215327	rs66710942	T	C	0.0488038	0.0107412	5.86e-06	17821	23	20.6443
family.Bacteroidaceae.id.917	6	41519430	rs13207588	G	A	-0.059205	0.0131195	7.49e-06	17707	22	20.365
family.Bacteroidaceae.id.917	3	62019400	rs2366421	A	T	-0.0528153	0.0117124	7.65e-06	18299	24	20.3341
family.Bacteroidaceae.id.917	1	102960989	rs1340391	C	T	-0.0592004	0.0132244	6.73e-06	18302	24	20.0399
family.Bacteroidaceae.id.917	20	58614853	rs6015624	A	G	0.075321	0.0166192	5.21e-06	17411	22	20.5405
family.Bacteroidaceae.id.917	1	102961031	rs1340392	G	A	-0.0582107	0.0131945	9.6e-06	18302	24	19.4635
family.Bacteroidaceae.id.917	20	58614443	rs17788984	A	G	0.0753066	0.0169849	8.47e-06	17291	21	19.658
family.BacteroidalesS24.7group.id.11173	22	25943322	rs738193	C	T	0.0847328	0.0165856	3.82e-07	7778	23	26.1
family.BacteroidalesS24.7group.id.11173	7	90714667	rs941000	T	C	0.0850266	0.0163382	3.16e-07	7778	23	27.0831
family.BacteroidalesS24.7group.id.11173	7	90714682	rs696266	G	A	0.0841723	0.0163491	4.27e-07	7778	23	26.5065
family.BacteroidalesS24.7group.id.11173	15	47352866	rs689695	A	C	0.0814578	0.0167057	1.28e-06	7954	24	23.7759
family.BacteroidalesS24.7group.id.11173	7	90716502	rs697394	A	T	0.0850851	0.0169732	8.04e-07	7952	24	25.1294
family.BacteroidalesS24.7group.id.11173	2	53044283	rs6742712	T	C	-0.173967	0.0344153	5.79e-07	5306	17	25.5523
family.BacteroidalesS24.7group.id.11173	2	53139362	rs17043785	C	T	-0.176187	0.0347133	5.12e-07	5208	15	25.7606
family.BacteroidalesS24.7group.id.11173	7	90713562	rs696267	T	C	0.0832752	0.0169588	1.42e-06	7954	24	24.1124
family.BacteroidalesS24.7group.id.11173	15	47331706	rs12438801	A	G	0.0821068	0.0174518	2.47e-06	7950	24	22.1349
family.BacteroidalesS24.7group.id.11173	7	90737708	rs803053	T	A	0.0811558	0.0169599	3.13e-06	7778	23	22.8978
family.BacteroidalesS24.7group.id.11173	15	47340971	rs1850003	G	A	0.084048	0.0177806	2.41e-06	7952	24	22.344
family.BacteroidalesS24.7group.id.11173	2	53045620	rs17043468	T	C	-0.172759	0.034357	7.39e-07	5306	17	25.2842
family.BacteroidalesS24.7group.id.11173	15	47332811	rs17280811	A	C	0.0810584	0.0173606	3.28e-06	7951	24	21.8004
family.BacteroidalesS24.7group.id.11173	2	53132960	rs17043770	A	G	-0.176886	0.0344092	7.1e-07	5208	15	26.4262
family.BacteroidalesS24.7group.id.11173	15	47350931	rs601978	A	T	0.0826206	0.0177074	3.71e-06	7953	24	21.7705
family.BacteroidalesS24.7group.id.11173	2	53051798	rs2356673	A	G	-0.173222	0.0347347	1.04e-06	5306	17	24.8702
family.BacteroidalesS24.7group.id.11173	15	47358891	rs690117	G	A	0.0810679	0.0176631	4.62e-06	7948	24	21.065
family.BacteroidalesS24.7group.id.11173	15	47338687	rs28494831	C	T	0.0795967	0.0174155	4.72e-06	7950	24	20.8891
family.BacteroidalesS24.7group.id.11173	15	47345767	rs12148053	T	C	0.0796381	0.0173635	5.01e-06	7950	24	21.0362
family.BacteroidalesS24.7group.id.11173	6	151515172	rs10872669	G	A	-0.123071	0.0275665	9.49e-06	7368	21	19.9317
family.BacteroidalesS24.7group.id.11173	15	47313244	rs1949158	C	T	0.0787755	0.0173738	6.64e-06	7949	24	20.5585
family.BacteroidalesS24.7group.id.11173	2	53135357	rs149498972	G	A	-0.172495	0.0347786	1.25e-06	5208	15	24.5995
family.BacteroidalesS24.7group.id.11173	15	47302023	rs28434476	G	C	0.0782155	0.0174239	7.07e-06	7949	24	20.1508
family.BacteroidalesS24.7group.id.11173	2	53135287	rs138088344	G	A	-0.171589	0.0347679	1.33e-06	5208	15	24.357
family.BacteroidalesS24.7group.id.11173	1	242767252	rs12748533	T	G	-0.0821108	0.0172701	2.59e-06	7948	24	22.6054
family.BacteroidalesS24.7group.id.11173	15	47341901	rs17346776	T	G	0.0787002	0.0173602	6.47e-06	7951	24	20.5514
family.BacteroidalesS24.7group.id.11173	15	47305716	rs1398206	G	A	0.0777296	0.0174267	8.24e-06	7949	24	19.8948
family.BacteroidalesS24.7group.id.11173	15	47307610	rs3920216	A	G	0.0777023	0.0174242	8.35e-06	7949	24	19.8866
family.BacteroidalesS24.7group.id.11173	4	149300138	rs6831034	A	T	-0.0956546	0.0205228	6.1e-06	7576	23	21.7239
family.BacteroidalesS24.7group.id.11173	2	53119600	rs72791497	G	T	-0.173115	0.0353093	2.42e-06	5208	15	24.0374
family.BacteroidalesS24.7group.id.11173	15	47339062	rs28545668	G	C	0.0776376	0.0173691	8.66e-06	7950	24	19.9798
family.BacteroidalesS24.7group.id.11173	3	158662406	rs56733378	C	T	0.120528	0.0272067	9.89e-06	7577	23	19.6258
family.BacteroidalesS24.7group.id.11173	15	47339755	rs28410286	A	G	0.0771841	0.0173455	9.82e-06	7950	24	19.8007
family.BacteroidalesS24.7group.id.11173	7	90729394	rs697400	A	G	0.0761566	0.0165937	7.7e-06	7951	24	21.0634
family.BacteroidalesS24.7group.id.11173	3	158653545	rs61508842	C	T	0.122574	0.0272389	7.83e-06	7576	23	20.2498
family.BacteroidalesS24.7group.id.11173	15	47339690	rs17281048	A	G	0.0770795	0.0173664	9.88e-06	7950	24	19.6996
family.BacteroidalesS24.7group.id.11173	2	53048622	rs17043487	T	G	-0.162646	0.0347119	3.39e-06	5306	17	21.9549
family.BacteroidalesS24.7group.id.11173	2	53138065	rs965441	C	A	-0.158664	0.0330236	5.09e-06	5639	16	23.0839
family.BacteroidalesS24.7group.id.11173	2	53138341	rs17043777	T	G	-0.15765	0.0329982	5.79e-06	5639	16	22.8249
family.BacteroidalesS24.7group.id.11173	6	63236747	rs78609301	G	A	-0.0867065	0.0195709	7.09e-06	7953	24	19.6283
family.BacteroidalesS24.7group.id.11173	5	164763068	rs11135366	G	C	0.0842142	0.0183739	8.78e-06	7953	24	21.0072
family.BacteroidalesS24.7group.id.11173	5	164763074	rs11135367	T	C	0.0837425	0.018379	9.78e-06	7952	24	20.7611
family.BacteroidalesS24.7group.id.11173	2	53138675	rs17043784	C	G	-0.155274	0.0333007	7.28e-06	5639	16	21.7415
family.BacteroidalesS24.7group.id.11173	17	21205200	rs7217209	T	C	0.0843019	0.0187308	8.43e-06	7745	22	20.2564
family.Bifidobacteriaceae.id.433	2	136616754	rs182549	T	C	0.11707	0.0126703	5.94e-20	14915	24	85.3717
family.Bifidobacteriaceae.id.433	2	136608646	rs4988235	A	G	0.116024	0.0126552	1.3e-19	14915	24	84.0544
family.Bifidobacteriaceae.id.433	2	136707982	rs6754311	T	C	0.113084	0.0126499	8.77e-19	14914	24	79.9152
family.Bifidobacteriaceae.id.433	2	135837906	rs7570971	C	A	0.112508	0.0125178	2.53e-19	14795	23	80.7808
family.Bifidobacteriaceae.id.433	2	136407479	rs1446585	A	G	0.111859	0.0127514	4.82e-18	14795	23	76.9536
family.Bifidobacteriaceae.id.433	2	136413650	rs36084664	A	G	-0.113352	0.0135059	1.45e-18	13923	21	70.4384
family.Bifidobacteriaceae.id.433	2	136381348	rs12465802	G	A	0.109585	0.0125966	6.15e-18	14915	24	75.6828
family.Bifidobacteriaceae.id.433	2	135954797	rs1375131	T	C	0.109578	0.0125036	3.94e-18	14914	24	76.8033
family.Bifidobacteriaceae.id.433	2	135907088	rs6730157	A	G	0.109435	0.0125014	4.2e-18	14915	24	76.6289
family.Bifidobacteriaceae.id.433	2	136740900	rs687670	T	C	0.111069	0.0129109	2.49e-17	14915	24	74.0069
family.Bifidobacteriaceae.id.433	2	136721995	rs13404551	T	C	0.109896	0.0128982	7.02e-17	14913	24	72.5953
family.Bifidobacteriaceae.id.433	2	136685228	rs309160	C	T	0.107558	0.0129098	3.14e-16	14915	24	69.4137
family.Bifidobacteriaceae.id.433	2	136043944	rs13023281	T	C	-0.106109	0.0134154	1.12e-16	13923	21	62.561
family.Bifidobacteriaceae.id.433	2	136670298	rs309168	C	T	0.106802	0.0129127	5.1e-16	14915	24	68.4114
family.Bifidobacteriaceae.id.433	2	136658345	rs218174	A	G	0.106576	0.0129157	7.25e-16	14914	24	68.0896
family.Bifidobacteriaceae.id.433	2	136614255	rs309180	A	G	0.105398	0.0129254	1.36e-15	14915	24	66.4929
family.Bifidobacteriaceae.id.433	2	136755684	rs309134	G	A	0.106886	0.0130931	1.35e-15	14915	24	66.6434
family.Bifidobacteriaceae.id.433	2	136638216	rs632632	T	C	0.104541	0.0129145	2.42e-15	14915	24	65.5267
family.Bifidobacteriaceae.id.433	2	136721603	rs12615624	A	G	0.104913	0.0130945	4.78e-15	14915	24	64.1914
family.Bifidobacteriaceae.id.433	2	136643555	rs309125	C	T	0.102809	0.0129175	6.64e-15	14915	24	63.3431
family.Bifidobacteriaceae.id.433	2	136322676	rs6759321	G	T	0.101493	0.0126993	4e-15	14795	23	63.8723
family.Bifidobacteriaceae.id.433	2	136691825	rs309164	T	C	0.102653	0.0130967	1.74e-14	14915	24	61.4358
family.Bifidobacteriaceae.id.433	2	136092061	rs1561277	C	A	0.0995568	0.0126767	1.28e-14	14795	23	61.6775
family.Bifidobacteriaceae.id.433	2	136787402	rs6716536	C	T	0.0977634	0.0127133	3.56e-14	14795	23	59.134
family.Bifidobacteriaceae.id.433	2	136622046	rs4988183	T	C	0.10165	0.0131908	5.12e-14	14915	24	59.3839
family.Bifidobacteriaceae.id.433	2	136698098	rs309149	C	T	0.100981	0.0130968	4.39e-14	14915	24	59.4504
family.Bifidobacteriaceae.id.433	2	136608231	rs4954490	A	G	0.0999889	0.0130006	5.25e-14	14911	24	59.153
family.Bifidobacteriaceae.id.433	2	136765951	rs309137	T	C	0.0987292	0.0128805	5.22e-14	14915	24	58.7522
family.Bifidobacteriaceae.id.433	2	136594158	rs2236783	A	G	0.0990142	0.0130235	1.15e-13	14915	24	57.8015
family.Bifidobacteriaceae.id.433	2	136820076	rs11681248	T	C	0.0938825	0.0124223	9.61e-14	14910	24	57.1173
family.Bifidobacteriaceae.id.433	2	136589612	rs12620033	G	C	0.098281	0.0130205	1.68e-13	14915	24	56.9746
family.Bifidobacteriaceae.id.433	2	136603276	rs3754686	C	T	0.0969447	0.0129996	2.82e-13	14915	24	55.6149
family.Bifidobacteriaceae.id.433	2	136603366	rs3769005	G	C	0.0956695	0.0129991	5.29e-13	14915	24	54.165
family.Bifidobacteriaceae.id.433	2	136786651	rs12475139	T	A	0.0942377	0.0128596	5.51e-13	14795	23	53.7021
family.Bifidobacteriaceae.id.433	2	136583192	rs745500	A	G	0.0957105	0.0130067	6.29e-13	14915	24	54.1483
family.Bifidobacteriaceae.id.433	2	136575199	rs6719488	T	G	0.0955705	0.0130069	6.53e-13	14915	24	53.9886
family.Bifidobacteriaceae.id.433	2	136576577	rs892715	C	T	0.0952216	0.0130072	7.89e-13	14915	24	53.5925
family.Bifidobacteriaceae.id.433	2	136569848	rs12988076	A	C	0.0950707	0.0130076	8.81e-13	14915	24	53.4192
family.Bifidobacteriaceae.id.433	2	136817088	rs749873	T	C	0.0902402	0.0124351	8.79e-13	14915	24	52.6624
family.Bifidobacteriaceae.id.433	2	136580287	rs2164210	C	T	0.0944714	0.0130074	1.14e-12	14915	24	52.7497
family.Bifidobacteriaceae.id.433	2	136557319	rs2322660	T	C	0.0947183	0.0130034	9.97e-13	14915	24	53.0587
family.Bifidobacteriaceae.id.433	2	136596867	rs6742283	G	A	0.0945947	0.013019	1.13e-12	14913	24	52.793
family.Bifidobacteriaceae.id.433	2	136558157	rs748841	T	C	0.0943574	0.0130038	1.26e-12	14915	24	52.6517
family.Bifidobacteriaceae.id.433	2	136817616	rs2011946	A	C	0.0904794	0.0125214	1.21e-12	14911	24	52.2151
family.Bifidobacteriaceae.id.433	2	136602491	rs3739020	T	G	0.0946699	0.0132944	3.46e-12	14912	24	50.7091
family.Bifidobacteriaceae.id.433	2	135911422	rs17261772	T	C	0.0948513	0.0131013	1.55e-12	14795	23	52.4157
family.Bifidobacteriaceae.id.433	2	136808949	rs11693502	T	C	0.0877715	0.0125161	4.47e-12	14914	24	49.1778
family.Bifidobacteriaceae.id.433	2	136550109	rs2082729	T	C	0.093102	0.0132523	6.59e-12	14915	24	49.3555
family.Bifidobacteriaceae.id.433	2	136554800	rs6430589	C	G	0.0920706	0.0132547	9.08e-12	14914	24	48.2505
family.Bifidobacteriaceae.id.433	2	136553639	rs1011361	A	G	0.0924497	0.0132532	8.86e-12	14915	24	48.6599
family.Bifidobacteriaceae.id.433	2	136535410	rs71348715	T	G	0.0924882	0.013249	8.94e-12	14915	24	48.7312
family.Bifidobacteriaceae.id.433	2	136439517	rs313519	A	C	0.0918404	0.0131984	8.33e-12	14915	24	48.4203
family.Bifidobacteriaceae.id.433	2	136502792	rs1438305	G	C	0.0924311	0.0132488	9.19e-12	14915	24	48.6727
family.Bifidobacteriaceae.id.433	2	136539122	rs11684545	T	G	0.0921543	0.0132481	1.02e-11	14915	24	48.3862
family.Bifidobacteriaceae.id.433	2	136494186	rs10202489	A	G	0.0921459	0.0132253	9.56e-12	14915	24	48.5446
family.Bifidobacteriaceae.id.433	2	136455600	rs71348714	A	G	0.0916988	0.0131961	9.53e-12	14915	24	48.2877
family.Bifidobacteriaceae.id.433	2	136551694	rs12998016	T	C	0.0920999	0.0132552	1.05e-11	14915	24	48.2775
family.Bifidobacteriaceae.id.433	2	136439090	rs313518	C	T	0.0915957	0.0131978	1.03e-11	14915	24	48.1666
family.Bifidobacteriaceae.id.433	2	136445869	rs313528	G	A	0.0914668	0.0131948	1.04e-11	14915	24	48.053
family.Bifidobacteriaceae.id.433	2	136499166	rs1438307	T	G	0.0918861	0.0132437	1.16e-11	14915	24	48.1373
family.Bifidobacteriaceae.id.433	2	136544197	rs10928546	T	C	0.0919183	0.0132458	1.18e-11	14915	24	48.1558
family.Bifidobacteriaceae.id.433	2	136445526	rs313526	C	T	0.0914028	0.0131952	1.09e-11	14915	24	47.9834
family.Bifidobacteriaceae.id.433	2	136503157	rs1438304	G	A	0.0919507	0.0132483	1.18e-11	14915	24	48.1711
family.Bifidobacteriaceae.id.433	2	136522941	rs28453840	A	G	0.0917865	0.013238	1.24e-11	14915	24	48.0744
family.Bifidobacteriaceae.id.433	2	136581848	rs1470457	A	G	0.0915221	0.0132929	1.74e-11	14915	24	47.4038
family.Bifidobacteriaceae.id.433	2	136495619	rs10195620	T	A	0.0918467	0.0132538	1.21e-11	14915	24	48.0227
family.Bifidobacteriaceae.id.433	2	136812931	rs11679933	T	G	0.0866607	0.0125249	1e-11	14911	24	47.8734
family.Bifidobacteriaceae.id.433	2	136470714	rs13412397	A	G	0.0914013	0.0132124	1.33e-11	14915	24	47.8568
family.Bifidobacteriaceae.id.433	2	136444123	rs313524	C	T	0.0909614	0.0131952	1.33e-11	14915	24	47.5204
family.Bifidobacteriaceae.id.433	2	136437507	rs313517	A	G	0.0909487	0.0131972	1.38e-11	14915	24	47.4927
family.Bifidobacteriaceae.id.433	2	136507039	rs12998387	G	A	0.0914307	0.0132373	1.5e-11	14915	24	47.7077
family.Bifidobacteriaceae.id.433	2	136462441	rs7355359	T	C	0.090833	0.0131957	1.5e-11	14915	24	47.3833
family.Bifidobacteriaceae.id.433	2	136511575	rs3213889	G	A	0.0913277	0.0132497	1.68e-11	14915	24	47.5112
family.Bifidobacteriaceae.id.433	2	136420690	rs4954280	A	G	0.0905248	0.0131927	1.7e-11	14915	24	47.0832
family.Bifidobacteriaceae.id.433	2	136419961	rs1446584	A	G	0.0904441	0.0131923	1.75e-11	14915	24	47.0024
family.Bifidobacteriaceae.id.433	2	136422171	rs2034276	A	T	0.0904335	0.0131955	1.77e-11	14915	24	46.9682
family.Bifidobacteriaceae.id.433	2	136418348	rs6720287	A	G	0.0902882	0.0131925	1.88e-11	14915	24	46.8392
family.Bifidobacteriaceae.id.433	2	136518103	rs12994270	A	T	0.0908711	0.0132394	2.13e-11	14915	24	47.1101
family.Bifidobacteriaceae.id.433	2	136522675	rs10173394	T	C	0.0907583	0.0132391	2.21e-11	14915	24	46.9956
family.Bifidobacteriaceae.id.433	2	136432103	rs313523	G	A	0.0900979	0.0131997	2.08e-11	14915	24	46.5909
family.Bifidobacteriaceae.id.433	2	136825272	rs932206	T	C	0.0817008	0.0120673	1.88e-11	14795	23	45.8383
family.Bifidobacteriaceae.id.433	2	136430866	rs313522	T	A	0.0901049	0.0131999	2.09e-11	14915	24	46.5968
family.Bifidobacteriaceae.id.433	2	136474098	rs11679508	T	A	0.0904348	0.0132134	2.21e-11	14915	24	46.8426
family.Bifidobacteriaceae.id.433	2	136416941	rs6755383	C	T	0.0899203	0.0131942	2.25e-11	14915	24	46.4459
family.Bifidobacteriaceae.id.433	2	136416855	rs6715856	T	C	0.0899366	0.013193	2.26e-11	14915	24	46.4713
family.Bifidobacteriaceae.id.433	2	136428460	rs656326	A	C	0.0898718	0.013197	2.34e-11	14915	24	46.3763
family.Bifidobacteriaceae.id.433	2	136733897	rs7587285	T	C	0.115651	0.0175656	3.39e-11	14915	24	43.348
family.Bifidobacteriaceae.id.433	2	136495300	rs12469709	T	C	0.0902886	0.0132562	2.72e-11	14915	24	46.3903
family.Bifidobacteriaceae.id.433	2	136555659	rs2322659	C	T	0.0888955	0.0132702	4.94e-11	14915	24	44.8752
family.Bifidobacteriaceae.id.433	2	136521514	rs10192827	A	G	0.0897661	0.0132396	3.91e-11	14914	24	45.9699
family.Bifidobacteriaceae.id.433	2	136731066	rs4954551	G	A	0.114842	0.0175888	5e-11	14915	24	42.6311
family.Bifidobacteriaceae.id.433	2	136410299	rs10928542	G	A	0.089148	0.0131939	3.35e-11	14915	24	45.654
family.Bifidobacteriaceae.id.433	2	136413359	rs7608045	T	C	0.0890089	0.0131948	3.58e-11	14915	24	45.5052
family.Bifidobacteriaceae.id.433	2	136402117	rs4954276	A	G	0.0891619	0.0131938	3.83e-11	14915	24	45.6686
family.Bifidobacteriaceae.id.433	2	136743490	rs2278683	A	C	0.114898	0.0175753	5.39e-11	14914	24	42.7386
family.Bifidobacteriaceae.id.433	2	136747085	rs11893318	T	C	0.114637	0.0175875	5.47e-11	14914	24	42.4856
family.Bifidobacteriaceae.id.433	2	136409073	rs4954279	G	A	0.0886679	0.0131931	4.26e-11	14915	24	45.1686
family.Bifidobacteriaceae.id.433	2	136403749	rs13413639	C	A	0.0881916	0.0131926	5.78e-11	14915	24	44.6881
family.Bifidobacteriaceae.id.433	2	136398174	rs12619365	C	T	0.0882348	0.0132438	5.99e-11	14915	24	44.3868
family.Bifidobacteriaceae.id.433	2	136751849	rs62160860	G	C	0.115662	0.0178155	7.86e-11	14912	24	42.1488
family.Bifidobacteriaceae.id.433	2	135775130	rs7581382	T	C	-0.0902118	0.0147899	5e-11	13923	21	37.2046
family.Bifidobacteriaceae.id.433	2	135877562	rs1869829	A	G	0.0864572	0.0130942	6.87e-11	14915	24	43.5958
family.Bifidobacteriaceae.id.433	2	135771974	rs10187402	C	G	0.0858488	0.013139	9.54e-11	14910	24	42.6919
family.Bifidobacteriaceae.id.433	2	136873549	rs2680880	T	A	0.0803213	0.0120696	9.86e-11	14915	24	44.287
family.Bifidobacteriaceae.id.433	2	135705558	rs1979033	G	A	0.0751261	0.011965	1.05e-10	14911	24	39.4237
family.Bifidobacteriaceae.id.433	2	135954405	rs1375132	A	G	0.0852178	0.0131068	1.49e-10	14913	24	42.2736
family.Bifidobacteriaceae.id.433	2	135832131	rs12328663	T	C	0.103102	0.0165247	1.19e-10	14915	24	38.9287
family.Bifidobacteriaceae.id.433	2	136022798	rs935613	C	T	0.0840635	0.01313	2.63e-10	14915	24	40.9907
family.Bifidobacteriaceae.id.433	2	135773446	rs4346445	A	C	0.101623	0.0165945	2.3e-10	14914	24	37.5019
family.Bifidobacteriaceae.id.433	2	135829432	rs10193348	A	G	0.10256	0.016529	1.7e-10	14915	24	38.5003
family.Bifidobacteriaceae.id.433	2	136421323	rs1374329	A	G	0.0849142	0.0134416	5.57e-10	14915	24	39.9077
family.Bifidobacteriaceae.id.433	2	135818907	rs2874739	C	T	0.102639	0.0165213	1.71e-10	14915	24	38.5956
family.Bifidobacteriaceae.id.433	2	136058820	rs2016636	G	A	0.0838216	0.0131323	3.23e-10	14915	24	40.7409
family.Bifidobacteriaceae.id.433	2	135849613	rs7568525	G	A	0.101618	0.0165713	2.11e-10	14915	24	37.6031
family.Bifidobacteriaceae.id.433	2	135853807	rs10208624	C	T	0.101427	0.0165673	2.26e-10	14915	24	37.48
family.Bifidobacteriaceae.id.433	2	136501840	rs10928545	G	A	0.0855729	0.0135906	8.21e-10	14915	24	39.6455
family.Bifidobacteriaceae.id.433	2	135796410	rs13389481	C	A	0.103565	0.0169081	3.31e-10	14914	24	37.5179
family.Bifidobacteriaceae.id.433	2	135774681	rs11903663	A	G	0.0992074	0.0165516	3.66e-10	14914	24	35.9262
family.Bifidobacteriaceae.id.433	2	135766072	rs4953945	C	G	0.103436	0.0166709	2.92e-10	14914	24	38.4965
family.Bifidobacteriaceae.id.433	2	136522710	rs9287442	G	A	0.0848756	0.0135822	1.05e-09	14915	24	39.0505
family.Bifidobacteriaceae.id.433	2	136720344	rs3768998	G	T	0.108667	0.0181193	1.71e-09	14914	24	35.9675
family.Bifidobacteriaceae.id.433	2	136528004	rs2304599	G	C	0.0850617	0.013646	1.12e-09	14915	24	38.8562
family.Bifidobacteriaceae.id.433	2	135871624	rs58697996	G	A	0.101221	0.0165764	3.09e-10	14915	24	37.2873
family.Bifidobacteriaceae.id.433	2	135773617	rs4640444	T	C	0.0988735	0.0165531	4.39e-10	14914	24	35.6779
family.Bifidobacteriaceae.id.433	2	135799082	rs62168942	T	C	0.101509	0.0165892	3.65e-10	14915	24	37.4421
family.Bifidobacteriaceae.id.433	2	135801228	rs4954217	C	T	0.101491	0.0165878	3.68e-10	14915	24	37.435
family.Bifidobacteriaceae.id.433	2	136783169	rs6714750	A	G	0.0836695	0.0132364	6.28e-10	14795	23	39.9569
family.Bifidobacteriaceae.id.433	2	136544752	rs6760329	G	A	0.0846322	0.0136396	1.21e-09	14915	24	38.5006
family.Bifidobacteriaceae.id.433	2	135861497	rs7573600	G	C	0.100478	0.0165332	3.51e-10	14915	24	36.9337
family.Bifidobacteriaceae.id.433	2	135773692	rs4645053	T	A	0.0986651	0.0165534	4.77e-10	14914	24	35.5263
family.Bifidobacteriaceae.id.433	2	135795443	rs10167901	C	T	0.101243	0.0165929	3.96e-10	14915	24	37.2296
family.Bifidobacteriaceae.id.433	2	135795095	rs4954216	G	A	0.101236	0.0165914	3.98e-10	14915	24	37.2311
family.Bifidobacteriaceae.id.433	2	135795150	rs4953948	T	G	0.101176	0.0165913	3.99e-10	14915	24	37.1869
family.Bifidobacteriaceae.id.433	2	135795385	rs10167809	C	T	0.101128	0.0165912	4.08e-10	14915	24	37.1526
family.Bifidobacteriaceae.id.433	2	135795396	rs10167884	C	T	0.101136	0.0165928	4.08e-10	14915	24	37.151
family.Bifidobacteriaceae.id.433	2	135874038	rs61087958	C	T	0.100544	0.0165419	3.67e-10	14915	24	36.9436
family.Bifidobacteriaceae.id.433	2	136516748	rs12616520	T	A	0.0843534	0.0135824	1.34e-09	14915	24	38.5701
family.Bifidobacteriaceae.id.433	2	136539513	rs10188066	A	G	0.0844321	0.0136399	1.35e-09	14915	24	38.3172
family.Bifidobacteriaceae.id.433	2	135800757	rs921859	A	G	0.101045	0.0165879	4.38e-10	14915	24	37.1063
family.Bifidobacteriaceae.id.433	2	135872646	rs4954220	C	A	0.100271	0.0165692	3.75e-10	14915	24	36.622
family.Bifidobacteriaceae.id.433	2	136628380	rs4954513	G	A	0.111668	0.0181944	1.5e-09	14915	24	37.6685
family.Bifidobacteriaceae.id.433	2	135794986	rs4954215	G	A	0.101034	0.0165927	4.26e-10	14915	24	37.0765
family.Bifidobacteriaceae.id.433	2	135802050	rs7601696	C	A	0.101021	0.0165851	4.52e-10	14915	24	37.1013
family.Bifidobacteriaceae.id.433	2	135814716	rs7422031	C	T	0.100678	0.0165212	3.8e-10	14915	24	37.1353
family.Bifidobacteriaceae.id.433	2	135802148	rs7577258	G	A	0.100962	0.0165836	4.61e-10	14915	24	37.0646
family.Bifidobacteriaceae.id.433	2	135812969	rs56903548	C	T	0.100338	0.0165232	4.29e-10	14915	24	36.8762
family.Bifidobacteriaceae.id.433	2	135798758	rs62168941	C	T	0.10094	0.0165898	4.64e-10	14915	24	37.0209
family.Bifidobacteriaceae.id.433	2	135795040	rs4953947	A	C	0.100892	0.0165946	4.52e-10	14915	24	36.9639
family.Bifidobacteriaceae.id.433	2	135800601	rs2017831	C	T	0.100844	0.0165881	4.8e-10	14915	24	36.9582
family.Bifidobacteriaceae.id.433	2	135798082	rs13409400	A	C	0.100795	0.0165893	4.93e-10	14915	24	36.9167
family.Bifidobacteriaceae.id.433	2	135802028	rs7565268	T	C	0.100779	0.0165852	5.02e-10	14915	24	36.923
family.Bifidobacteriaceae.id.433	2	135755629	rs1530559	A	G	0.0738295	0.0119721	5.23e-10	14795	23	38.0293
family.Bifidobacteriaceae.id.433	2	135859923	rs11898045	T	C	0.0997399	0.0165365	4.32e-10	14915	24	36.3792
family.Bifidobacteriaceae.id.433	2	135860305	rs58426504	T	G	0.0996897	0.0165349	4.37e-10	14915	24	36.3495
family.Bifidobacteriaceae.id.433	2	135795595	rs10182750	T	C	0.100722	0.0165948	4.99e-10	14915	24	36.8389
family.Bifidobacteriaceae.id.433	2	135874622	rs6741481	A	G	0.0998894	0.0165329	4.46e-10	14915	24	36.5041
[truncated: 12,590 more rows]

## Sheet: Supplementary Table S2. The est
Supplementary Table S2. The estimates of two-sample MR of gut microbiome and Thyroid Cancer (P < 1×10-5)
Exposure	Outcome	Methods	SNP	Se	OR	or_lci	or_uci	estimate	P value
class.Actinobacteria.id.419.summary.txt.gz	Thyroid Cancer	MR Egger	22	0.347294	0.617959	0.31285	1.22063	0.62 (0.31-1.22)	0.181022
class.Actinobacteria.id.419.summary.txt.gz	Thyroid Cancer	Weighted median	22	0.217723	0.731019	0.477088	1.1201	0.73 (0.48-1.12)	0.150135
class.Actinobacteria.id.419.summary.txt.gz	Thyroid Cancer	Inverse variance weighted	22	0.156553	0.89219	0.656443	1.2126	0.89 (0.66-1.21)	0.4662
class.Actinobacteria.id.419.summary.txt.gz	Thyroid Cancer	Simple mode	22	0.383566	0.76242	0.359498	1.61694	0.76 (0.36-1.62)	0.487218
class.Actinobacteria.id.419.summary.txt.gz	Thyroid Cancer	Weighted mode	22	0.235182	0.687569	0.433636	1.0902	0.69 (0.43-1.09)	0.126152
class.Alphaproteobacteria.id.2379.summary.txt.gz	Thyroid Cancer	MR Egger	7	0.917831	4.08857	0.676547	24.7084	4.09 (0.68-24.71)	0.18555
class.Alphaproteobacteria.id.2379.summary.txt.gz	Thyroid Cancer	Weighted median	7	0.323187	0.961421	0.510284	1.81141	0.96 (0.51-1.81)	0.90311
class.Alphaproteobacteria.id.2379.summary.txt.gz	Thyroid Cancer	Inverse variance weighted	7	0.244859	1.13366	0.701543	1.83194	1.13 (0.70-1.83)	0.608414
class.Alphaproteobacteria.id.2379.summary.txt.gz	Thyroid Cancer	Simple mode	7	0.502969	0.857427	0.319935	2.29791	0.86 (0.32-2.30)	0.770074
class.Alphaproteobacteria.id.2379.summary.txt.gz	Thyroid Cancer	Weighted mode	7	0.472476	0.861558	0.341275	2.17502	0.86 (0.34-2.18)	0.763148
class.Bacilli.id.1673.summary.txt.gz	Thyroid Cancer	MR Egger	18	0.766996	0.574429	0.127748	2.58295	0.57 (0.13-2.58)	0.48024
class.Bacilli.id.1673.summary.txt.gz	Thyroid Cancer	Weighted median	18	0.308089	0.745404	0.407512	1.36346	0.75 (0.41-1.36)	0.340228
class.Bacilli.id.1673.summary.txt.gz	Thyroid Cancer	Inverse variance weighted	18	0.273713	0.878765	0.513906	1.50267	0.88 (0.51-1.50)	0.63681
class.Bacilli.id.1673.summary.txt.gz	Thyroid Cancer	Simple mode	18	0.567041	0.994762	0.327374	3.02269	0.99 (0.33-3.02)	0.992718
class.Bacilli.id.1673.summary.txt.gz	Thyroid Cancer	Weighted mode	18	0.461754	0.769971	0.311474	1.90339	0.77 (0.31-1.90)	0.578718
class.Bacteroidia.id.912.summary.txt.gz	Thyroid Cancer	MR Egger	13	0.598276	0.815339	0.252392	2.63391	0.82 (0.25-2.63)	0.739358
class.Bacteroidia.id.912.summary.txt.gz	Thyroid Cancer	Weighted median	13	0.329783	1.08744	0.569753	2.07549	1.09 (0.57-2.08)	0.799362
class.Bacteroidia.id.912.summary.txt.gz	Thyroid Cancer	Inverse variance weighted	13	0.256712	1.20937	0.731208	2.00021	1.21 (0.73-2.00)	0.45899
class.Bacteroidia.id.912.summary.txt.gz	Thyroid Cancer	Simple mode	13	0.520549	1.12079	0.404041	3.10904	1.12 (0.40-3.11)	0.830278
class.Bacteroidia.id.912.summary.txt.gz	Thyroid Cancer	Weighted mode	13	0.478167	1.09791	0.430075	2.8028	1.10 (0.43-2.80)	0.848385
class.Betaproteobacteria.id.2867.summary.txt.gz	Thyroid Cancer	MR Egger	11	0.88777	0.850245	0.149231	4.84428	0.85 (0.15-4.84)	0.859053
class.Betaproteobacteria.id.2867.summary.txt.gz	Thyroid Cancer	Weighted median	11	0.343524	0.561341	0.286295	1.10063	0.56 (0.29-1.10)	0.0927834
class.Betaproteobacteria.id.2867.summary.txt.gz	Thyroid Cancer	Inverse variance weighted	11	0.265964	0.522076	0.309984	0.879279	0.52 (0.31-0.879)	0.0145366
class.Betaproteobacteria.id.2867.summary.txt.gz	Thyroid Cancer	Simple mode	11	0.550161	0.58715	0.19973	1.72606	0.59 (0.20-1.73)	0.355943
class.Betaproteobacteria.id.2867.summary.txt.gz	Thyroid Cancer	Weighted mode	11	0.52042	0.640971	0.231126	1.77758	0.64 (0.23-1.78)	0.412757
class.Clostridia.id.1859.summary.txt.gz	Thyroid Cancer	MR Egger	11	1.4602	2.5668	0.146706	44.9091	2.57 (0.15-44.91)	0.534668
class.Clostridia.id.1859.summary.txt.gz	Thyroid Cancer	Weighted median	11	0.367644	0.769093	0.37414	1.58097	0.77 (0.37-1.58)	0.47515
class.Clostridia.id.1859.summary.txt.gz	Thyroid Cancer	Inverse variance weighted	11	0.326877	0.704334	0.371138	1.33666	0.70 (0.37-1.34)	0.283597
class.Clostridia.id.1859.summary.txt.gz	Thyroid Cancer	Simple mode	11	0.598625	0.782039	0.241918	2.52806	0.78 (0.24-2.53)	0.68996
class.Clostridia.id.1859.summary.txt.gz	Thyroid Cancer	Weighted mode	11	0.536644	0.856854	0.2993	2.45306	0.86 (0.30-2.45)	0.779319
class.Coriobacteriia.id.809.summary.txt.gz	Thyroid Cancer	MR Egger	17	0.917367	2.47988	0.410725	14.973	2.48 (0.41-14.97)	0.337868
class.Coriobacteriia.id.809.summary.txt.gz	Thyroid Cancer	Weighted median	17	0.302628	1.26916	0.701317	2.29678	1.27 (0.70-2.30)	0.43092
class.Coriobacteriia.id.809.summary.txt.gz	Thyroid Cancer	Inverse variance weighted	17	0.221806	1.01533	0.657356	1.56823	1.02 (0.66-1.57)	0.945333
class.Coriobacteriia.id.809.summary.txt.gz	Thyroid Cancer	Simple mode	17	0.517456	1.66868	0.605208	4.60087	1.67 (0.61-4.60)	0.337139
class.Coriobacteriia.id.809.summary.txt.gz	Thyroid Cancer	Weighted mode	17	0.475464	1.59368	0.627593	4.04692	1.59 (0.63-4.05)	0.341581
class.Deltaproteobacteria.id.3087.summary.txt.gz	Thyroid Cancer	MR Egger	13	0.592001	0.783592	0.245566	2.50041	0.78 (0.25-2.50)	0.688299
class.Deltaproteobacteria.id.3087.summary.txt.gz	Thyroid Cancer	Weighted median	13	0.305194	0.708321	0.389443	1.2883	0.71 (0.39-1.29)	0.258491
class.Deltaproteobacteria.id.3087.summary.txt.gz	Thyroid Cancer	Inverse variance weighted	13	0.223764	0.813787	0.524855	1.26178	0.81 (0.52-1.26)	0.35712
class.Deltaproteobacteria.id.3087.summary.txt.gz	Thyroid Cancer	Simple mode	13	0.49857	1.17763	0.443218	3.12897	1.18 (0.44-3.13)	0.748603
class.Deltaproteobacteria.id.3087.summary.txt.gz	Thyroid Cancer	Weighted mode	13	0.416756	0.627929	0.277434	1.42122	0.63 (0.28-1.42)	0.286046
class.Erysipelotrichia.id.2147.summary.txt.gz	Thyroid Cancer	MR Egger	13	1.14639	0.951372	0.100583	8.99863	0.95 (0.10-9.00)	0.966095
class.Erysipelotrichia.id.2147.summary.txt.gz	Thyroid Cancer	Weighted median	13	0.351622	1.09752	0.550943	2.18635	1.10 (0.55-2.19)	0.791282
class.Erysipelotrichia.id.2147.summary.txt.gz	Thyroid Cancer	Inverse variance weighted	13	0.264904	1.15428	0.686786	1.94001	1.15 (0.69-1.94)	0.588075
class.Erysipelotrichia.id.2147.summary.txt.gz	Thyroid Cancer	Simple mode	13	0.612481	1.08954	0.32801	3.61906	1.09 (0.33-3.62)	0.890977
class.Erysipelotrichia.id.2147.summary.txt.gz	Thyroid Cancer	Weighted mode	13	0.608038	1.13455	0.344549	3.73591	1.13 (0.34-3.74)	0.839015
class.Gammaproteobacteria.id.3303.summary.txt.gz	Thyroid Cancer	MR Egger	6	1.28874	3.14375	0.251452	39.3045	3.14 (0.25-39.31)	0.424335
class.Gammaproteobacteria.id.3303.summary.txt.gz	Thyroid Cancer	Weighted median	6	0.472683	1.63031	0.645526	4.11743	1.63 (0.65-4.12)	0.301121
class.Gammaproteobacteria.id.3303.summary.txt.gz	Thyroid Cancer	Inverse variance weighted	6	0.397177	1.54642	0.709976	3.3683	1.55 (0.71-3.37)	0.272378
class.Gammaproteobacteria.id.3303.summary.txt.gz	Thyroid Cancer	Simple mode	6	0.786823	1.56014	0.333737	7.29323	1.56 (0.33-7.29)	0.596307
class.Gammaproteobacteria.id.3303.summary.txt.gz	Thyroid Cancer	Weighted mode	6	0.588263	1.65165	0.521408	5.23187	1.65 (0.52-5.23)	0.432624
class.Lentisphaeria.id.2250.summary.txt.gz	Thyroid Cancer	MR Egger	8	0.60089	0.526504	0.162149	1.70958	0.53 (0.16-1.71)	0.326771
class.Lentisphaeria.id.2250.summary.txt.gz	Thyroid Cancer	Weighted median	8	0.216491	0.957556	0.626446	1.46368	0.96 (0.63-1.46)	0.841217
class.Lentisphaeria.id.2250.summary.txt.gz	Thyroid Cancer	Inverse variance weighted	8	0.168919	0.966385	0.694005	1.34567	0.97 (0.69-1.35)	0.839585
class.Lentisphaeria.id.2250.summary.txt.gz	Thyroid Cancer	Simple mode	8	0.360669	0.91896	0.453199	1.86339	0.92 (0.45-1.86)	0.821442
class.Lentisphaeria.id.2250.summary.txt.gz	Thyroid Cancer	Weighted mode	8	0.391663	0.923191	0.428451	1.98922	0.92 (0.43-1.99)	0.844119
class.Melainabacteria.id.1589.summary.txt.gz	Thyroid Cancer	MR Egger	10	0.515998	0.890461	0.323883	2.44817	0.89 (0.32-2.45)	0.827741
class.Melainabacteria.id.1589.summary.txt.gz	Thyroid Cancer	Weighted median	10	0.231258	0.786276	0.499717	1.23716	0.79 (0.50-1.24)	0.298462
class.Melainabacteria.id.1589.summary.txt.gz	Thyroid Cancer	Inverse variance weighted	10	0.170062	0.777151	0.55686	1.08459	0.78 (0.56-1.08)	0.138202
class.Melainabacteria.id.1589.summary.txt.gz	Thyroid Cancer	Simple mode	10	0.371245	0.589372	0.284695	1.22011	0.59 (0.28-1.22)	0.188147
class.Melainabacteria.id.1589.summary.txt.gz	Thyroid Cancer	Weighted mode	10	0.38135	0.577201	0.273348	1.21882	0.58 (0.27-1.22)	0.183427
class.Methanobacteria.id.119.summary.txt.gz	Thyroid Cancer	MR Egger	10	0.57128	1.75955	0.574271	5.39118	1.76 (0.57-5.39)	0.351581
class.Methanobacteria.id.119.summary.txt.gz	Thyroid Cancer	Weighted median	10	0.187015	1.19834	0.830594	1.7289	1.20 (0.83-1.73)	0.333301
class.Methanobacteria.id.119.summary.txt.gz	Thyroid Cancer	Inverse variance weighted	10	0.138743	1.09835	0.836839	1.44159	1.10 (0.84-1.44)	0.498937
class.Methanobacteria.id.119.summary.txt.gz	Thyroid Cancer	Simple mode	10	0.321578	1.42618	0.75935	2.6786	1.43 (0.76-2.68)	0.298262
class.Methanobacteria.id.119.summary.txt.gz	Thyroid Cancer	Weighted mode	10	0.328271	1.38331	0.726926	2.63239	1.38 (0.73-2.63)	0.348757
class.Mollicutes.id.3920.summary.txt.gz	Thyroid Cancer	MR Egger	12	0.878349	0.254436	0.0454898	1.42313	0.25 (0.05-1.42)	0.150227
class.Mollicutes.id.3920.summary.txt.gz	Thyroid Cancer	Weighted median	12	0.303517	0.715588	0.394734	1.29725	0.72 (0.39-1.30)	0.270212
class.Mollicutes.id.3920.summary.txt.gz	Thyroid Cancer	Inverse variance weighted	12	0.267281	0.802372	0.475183	1.35485	0.80 (0.48-1.35)	0.410061
class.Mollicutes.id.3920.summary.txt.gz	Thyroid Cancer	Simple mode	12	0.528175	0.630866	0.22405	1.77635	0.63 (0.22-1.78)	0.401749
class.Mollicutes.id.3920.summary.txt.gz	Thyroid Cancer	Weighted mode	12	0.585038	0.65898	0.209352	2.07428	0.66 (0.21-2.07)	0.490767
class.Negativicutes.id.2164.summary.txt.gz	Thyroid Cancer	MR Egger	12	0.910971	0.174494	0.0292648	1.04043	0.17 (0.03-1.04)	0.0842966
class.Negativicutes.id.2164.summary.txt.gz	Thyroid Cancer	Weighted median	12	0.36164	0.831894	0.409481	1.69006	0.83 (0.41-1.69)	0.6108
class.Negativicutes.id.2164.summary.txt.gz	Thyroid Cancer	Inverse variance weighted	12	0.264678	0.714053	0.425042	1.19958	0.71 (0.43-1.20)	0.203201
class.Negativicutes.id.2164.summary.txt.gz	Thyroid Cancer	Simple mode	12	0.609876	1.00774	0.304937	3.3303	1.01 (0.30-3.33)	0.990145
class.Negativicutes.id.2164.summary.txt.gz	Thyroid Cancer	Weighted mode	12	0.594708	0.952191	0.296823	3.05457	0.95 (0.30-3.05)	0.935828
class.Verrucomicrobiae.id.4029.summary.txt.gz	Thyroid Cancer	MR Egger	12	0.818533	0.501225	0.100759	2.49334	0.50 (0.10-2.49)	0.418494
class.Verrucomicrobiae.id.4029.summary.txt.gz	Thyroid Cancer	Weighted median	12	0.299548	1.05497	0.58649	1.89767	1.05 (0.59-1.90)	0.858215
class.Verrucomicrobiae.id.4029.summary.txt.gz	Thyroid Cancer	Inverse variance weighted	12	0.233143	1.00502	0.636382	1.58719	1.01 (0.64-1.59)	0.982875
class.Verrucomicrobiae.id.4029.summary.txt.gz	Thyroid Cancer	Simple mode	12	0.541183	1.02105	0.353495	2.94925	1.02 (0.35-2.95)	0.969985
class.Verrucomicrobiae.id.4029.summary.txt.gz	Thyroid Cancer	Weighted mode	12	0.515014	0.592423	0.215895	1.62563	0.59 (0.22-1.63)	0.331208
family.Acidaminococcaceae.id.2166.summary.txt.gz	Thyroid Cancer	MR Egger	7	0.777698	0.289141	0.062968	1.3277	0.29 (0.06-1.33)	0.17148
family.Acidaminococcaceae.id.2166.summary.txt.gz	Thyroid Cancer	Weighted median	7	0.341514	0.855067	0.437822	1.66995	0.86 (0.44-1.67)	0.64661
family.Acidaminococcaceae.id.2166.summary.txt.gz	Thyroid Cancer	Inverse variance weighted	7	0.256687	0.882578	0.533651	1.45965	0.88 (0.53-1.46)	0.626531
family.Acidaminococcaceae.id.2166.summary.txt.gz	Thyroid Cancer	Simple mode	7	0.572304	1.20357	0.392028	3.69511	1.20 (0.39-3.70)	0.757101
family.Acidaminococcaceae.id.2166.summary.txt.gz	Thyroid Cancer	Weighted mode	7	0.477525	0.672311	0.263689	1.71415	0.67 (0.26-1.71)	0.437554
family.Actinomycetaceae.id.421.summary.txt.gz	Thyroid Cancer	MR Egger	5	0.821023	1.34172	0.268407	6.70705	1.34 (0.27-6.71)	0.744028
family.Actinomycetaceae.id.421.summary.txt.gz	Thyroid Cancer	Weighted median	5	0.326269	1.28801	0.679506	2.44143	1.29 (0.68-2.44)	0.437905
family.Actinomycetaceae.id.421.summary.txt.gz	Thyroid Cancer	Inverse variance weighted	5	0.312624	1.29004	0.699022	2.38075	1.29 (0.70-2.38)	0.415289
family.Actinomycetaceae.id.421.summary.txt.gz	Thyroid Cancer	Simple mode	5	0.523214	1.32718	0.475951	3.70083	1.33 (0.48-3.70)	0.617229
family.Actinomycetaceae.id.421.summary.txt.gz	Thyroid Cancer	Weighted mode	5	0.382694	1.28628	0.607549	2.72328	1.29 (0.61-2.72)	0.546565
family.Alcaligenaceae.id.2875.summary.txt.gz	Thyroid Cancer	MR Egger	14	1.20942	0.488068	0.0456039	5.22346	0.49 (0.05-5.22)	0.564128
family.Alcaligenaceae.id.2875.summary.txt.gz	Thyroid Cancer	Weighted median	14	0.355986	0.794279	0.395323	1.59586	0.79 (0.40-1.60)	0.517636
family.Alcaligenaceae.id.2875.summary.txt.gz	Thyroid Cancer	Inverse variance weighted	14	0.278907	0.763786	0.442142	1.31942	0.76 (0.44-1.32)	0.333966
family.Alcaligenaceae.id.2875.summary.txt.gz	Thyroid Cancer	Simple mode	14	0.638418	0.645211	0.184616	2.25494	0.65 (0.18-2.25)	0.504551
family.Alcaligenaceae.id.2875.summary.txt.gz	Thyroid Cancer	Weighted mode	14	0.645283	0.823582	0.232504	2.91731	0.82 (0.23-2.92)	0.768334
family.Bacteroidaceae.id.917.summary.txt.gz	Thyroid Cancer	MR Egger	9	2.13046	8.77042	0.134752	570.827	8.77 (0.13-570.83)	0.34203
family.Bacteroidaceae.id.917.summary.txt.gz	Thyroid Cancer	Weighted median	9	0.449631	1.29179	0.535127	3.11834	1.29 (0.54-3.12)	0.569076
family.Bacteroidaceae.id.917.summary.txt.gz	Thyroid Cancer	Inverse variance weighted	9	0.405673	1.39462	0.629708	3.08867	1.39 (0.63-3.09)	0.412261
family.Bacteroidaceae.id.917.summary.txt.gz	Thyroid Cancer	Simple mode	9	0.850348	1.1693	0.220848	6.19093	1.17 (0.22-6.19)	0.858646
family.Bacteroidaceae.id.917.summary.txt.gz	Thyroid Cancer	Weighted mode	9	0.748863	1.58216	0.364591	6.86587	1.58 (0.36-6.87)	0.557117
family.BacteroidalesS24.7group.id.11173.summary.txt.gz	Thyroid Cancer	MR Egger	8	0.821608	1.40194	0.280133	7.01613	1.40 (0.28-7.02)	0.695197
family.BacteroidalesS24.7group.id.11173.summary.txt.gz	Thyroid Cancer	Weighted median	8	0.257211	1.0252	0.619249	1.69727	1.03 (0.62-1.70)	0.922924
family.BacteroidalesS24.7group.id.11173.summary.txt.gz	Thyroid Cancer	Inverse variance weighted	8	0.205755	0.907249	0.606156	1.3579	0.91 (0.61-1.36)	0.636158
family.BacteroidalesS24.7group.id.11173.summary.txt.gz	Thyroid Cancer	Simple mode	8	0.392205	1.03014	0.477579	2.22202	1.03 (0.48-2.22)	0.941764
family.BacteroidalesS24.7group.id.11173.summary.txt.gz	Thyroid Cancer	Weighted mode	8	0.356468	1.04107	0.517665	2.09369	1.04 (0.52-2.09)	0.913266
family.Bifidobacteriaceae.id.433.summary.txt.gz	Thyroid Cancer	MR Egger	21	0.546882	0.437419	0.149755	1.27765	0.44 (0.15-1.28)	0.146998
family.Bifidobacteriaceae.id.433.summary.txt.gz	Thyroid Cancer	Weighted median	21	0.229083	0.723188	0.461585	1.13306	0.72 (0.46-1.13)	0.157155
family.Bifidobacteriaceae.id.433.summary.txt.gz	Thyroid Cancer	Inverse variance weighted	21	0.160123	0.866902	0.633389	1.1865	0.87 (0.63-1.19)	0.372394
family.Bifidobacteriaceae.id.433.summary.txt.gz	Thyroid Cancer	Simple mode	21	0.390818	0.685647	0.318735	1.47493	0.69 (0.32-1.47)	0.345752
family.Bifidobacteriaceae.id.433.summary.txt.gz	Thyroid Cancer	Weighted mode	21	0.265022	0.699721	0.41623	1.1763	0.70 (0.42-1.18)	0.19294
family.Christensenellaceae.id.1866.summary.txt.gz	Thyroid Cancer	MR Egger	11	0.406813	1.83986	0.828892	4.08386	1.84 (0.83-4.08)	0.168183
family.Christensenellaceae.id.1866.summary.txt.gz	Thyroid Cancer	Weighted median	11	0.291848	1.89285	1.06829	3.35384	1.89 (1.07-3.35)	0.0287901
family.Christensenellaceae.id.1866.summary.txt.gz	Thyroid Cancer	Inverse variance weighted	11	0.209905	1.66436	1.10299	2.51144	1.66 (1.10-2.51)	0.0152237
family.Christensenellaceae.id.1866.summary.txt.gz	Thyroid Cancer	Simple mode	11	0.464972	2.1315	0.856828	5.30246	2.13 (0.86-5.30)	0.13465
family.Christensenellaceae.id.1866.summary.txt.gz	Thyroid Cancer	Weighted mode	11	0.354768	1.98415	0.989899	3.97704	1.98 (0.99-3.98)	0.0822461
family.Clostridiaceae1.id.1869.summary.txt.gz	Thyroid Cancer	MR Egger	10	0.738234	0.247191	0.0581615	1.05058	0.25 (0.06-1.05)	0.0949633
family.Clostridiaceae1.id.1869.summary.txt.gz	Thyroid Cancer	Weighted median	10	0.345167	0.854395	0.434357	1.68063	0.85 (0.43-1.68)	0.648463
family.Clostridiaceae1.id.1869.summary.txt.gz	Thyroid Cancer	Inverse variance weighted	10	0.253151	0.823156	0.501182	1.35197	0.82 (0.50-1.35)	0.442042
family.Clostridiaceae1.id.1869.summary.txt.gz	Thyroid Cancer	Simple mode	10	0.510253	1.0805	0.397454	2.93737	1.08 (0.40-2.94)	0.882748
family.Clostridiaceae1.id.1869.summary.txt.gz	Thyroid Cancer	Weighted mode	10	0.465738	0.890296	0.357348	2.21809	0.89 (0.36-2.22)	0.808576
family.ClostridialesvadinBB60group.id.11286.summary.txt.gz	Thyroid Cancer	MR Egger	15	0.485028	1.33971	0.517782	3.46638	1.34 (0.52-3.47)	0.556905
family.ClostridialesvadinBB60group.id.11286.summary.txt.gz	Thyroid Cancer	Weighted median	15	0.243779	1.03695	0.643053	1.67211	1.04 (0.64-1.67)	0.881697
family.ClostridialesvadinBB60group.id.11286.summary.txt.gz	Thyroid Cancer	Inverse variance weighted	15	0.177213	1.02168	0.721885	1.44598	1.02 (0.72-1.45)	0.903667
family.ClostridialesvadinBB60group.id.11286.summary.txt.gz	Thyroid Cancer	Simple mode	15	0.398848	1.09111	0.499301	2.38437	1.09 (0.50-2.38)	0.830104
family.ClostridialesvadinBB60group.id.11286.summary.txt.gz	Thyroid Cancer	Weighted mode	15	0.364431	1.05582	0.516869	2.15675	1.06 (0.52-2.16)	0.88364
family.Coriobacteriaceae.id.811.summary.txt.gz	Thyroid Cancer	MR Egger	17	0.917367	2.47988	0.410725	14.973	2.48 (0.41-14.97)	0.337868
family.Coriobacteriaceae.id.811.summary.txt.gz	Thyroid Cancer	Weighted median	17	0.296467	1.26916	0.709837	2.26921	1.27 (0.71-2.27)	0.421404
family.Coriobacteriaceae.id.811.summary.txt.gz	Thyroid Cancer	Inverse variance weighted	17	0.221806	1.01533	0.657356	1.56823	1.02 (0.66-1.57)	0.945333
family.Coriobacteriaceae.id.811.summary.txt.gz	Thyroid Cancer	Simple mode	17	0.538922	1.66868	0.580273	4.79858	1.67 (0.58-4.80)	0.356192
family.Coriobacteriaceae.id.811.summary.txt.gz	Thyroid Cancer	Weighted mode	17	0.527138	1.59368	0.567142	4.47827	1.59 (0.57-4.48)	0.389731
family.Defluviitaleaceae.id.1924.summary.txt.gz	Thyroid Cancer	MR Egger	12	0.866562	1.2569	0.229969	6.86964	1.26 (0.23-6.87)	0.797246
family.Defluviitaleaceae.id.1924.summary.txt.gz	Thyroid Cancer	Weighted median	12	0.265424	1.36702	0.812535	2.2999	1.37 (0.81-2.30)	0.238849
family.Defluviitaleaceae.id.1924.summary.txt.gz	Thyroid Cancer	Inverse variance weighted	12	0.236033	1.04478	0.657826	1.65937	1.04 (0.66-1.66)	0.852748
family.Defluviitaleaceae.id.1924.summary.txt.gz	Thyroid Cancer	Simple mode	12	0.428061	1.4548	0.62868	3.36647	1.45 (0.63-3.37)	0.399896
family.Defluviitaleaceae.id.1924.summary.txt.gz	Thyroid Cancer	Weighted mode	12	0.392116	1.4548	0.674569	3.13746	1.45 (0.67-3.14)	0.359607
family.Desulfovibrionaceae.id.3169.summary.txt.gz	Thyroid Cancer	MR Egger	10	0.588112	0.861156	0.271938	2.72705	0.86 (0.27-2.73)	0.805776
family.Desulfovibrionaceae.id.3169.summary.txt.gz	Thyroid Cancer	Weighted median	10	0.316987	0.826699	0.444143	1.53877	0.83 (0.44-1.54)	0.54825
family.Desulfovibrionaceae.id.3169.summary.txt.gz	Thyroid Cancer	Inverse variance weighted	10	0.243012	0.799704	0.496677	1.28761	0.80 (0.50-1.29)	0.357697
family.Desulfovibrionaceae.id.3169.summary.txt.gz	Thyroid Cancer	Simple mode	10	0.53125	1.12073	0.395632	3.17474	1.12 (0.40-3.17)	0.834903
family.Desulfovibrionaceae.id.3169.summary.txt.gz	Thyroid Cancer	Weighted mode	10	0.44518	0.733383	0.306468	1.75499	0.73 (0.31-1.75)	0.503679
family.Enterobacteriaceae.id.3469.summary.txt.gz	Thyroid Cancer	MR Egger	7	2.29637	1.35452	0.0150339	122.038	1.35 (0.02-122.04)	0.900026
family.Enterobacteriaceae.id.3469.summary.txt.gz	Thyroid Cancer	Weighted median	7	0.453945	0.821543	0.337461	2.00003	0.82 (0.34-2.00)	0.664994
family.Enterobacteriaceae.id.3469.summary.txt.gz	Thyroid Cancer	Inverse variance weighted	7	0.351931	0.909831	0.456447	1.81355	0.91 (0.46-1.81)	0.788308
family.Enterobacteriaceae.id.3469.summary.txt.gz	Thyroid Cancer	Simple mode	7	0.724822	0.544808	0.131602	2.2554	0.54 (0.13-2.26)	0.434193
family.Enterobacteriaceae.id.3469.summary.txt.gz	Thyroid Cancer	Weighted mode	7	0.721413	0.532315	0.129446	2.18901	0.53 (0.13-2.19)	0.415722
family.Erysipelotrichaceae.id.2149.summary.txt.gz	Thyroid Cancer	MR Egger	13	1.14639	0.951372	0.100583	8.99863	0.95 (0.10-9.00)	0.966095
family.Erysipelotrichaceae.id.2149.summary.txt.gz	Thyroid Cancer	Weighted median	13	0.347615	1.09752	0.555288	2.16925	1.10 (0.56-2.17)	0.788932
family.Erysipelotrichaceae.id.2149.summary.txt.gz	Thyroid Cancer	Inverse variance weighted	13	0.264904	1.15428	0.686786	1.94001	1.15 (0.69-1.94)	0.588075
family.Erysipelotrichaceae.id.2149.summary.txt.gz	Thyroid Cancer	Simple mode	13	0.642773	1.08954	0.309102	3.84044	1.09 (0.31-3.84)	0.896082
family.Erysipelotrichaceae.id.2149.summary.txt.gz	Thyroid Cancer	Weighted mode	13	0.626056	1.13455	0.332593	3.87019	1.13 (0.33-3.87)	0.843579
family.FamilyXI.id.1936.summary.txt.gz	Thyroid Cancer	MR Egger	8	0.872298	0.366234	0.0662587	2.02429	0.37 (0.07-2.02)	0.293322
family.FamilyXI.id.1936.summary.txt.gz	Thyroid Cancer	Weighted median	8	0.180072	0.686181	0.482124	0.976605	0.69 (0.48-0.98)	0.0364863
family.FamilyXI.id.1936.summary.txt.gz	Thyroid Cancer	Inverse variance weighted	8	0.135875	0.752928	0.576892	0.982681	0.75 (0.58-0.98)	0.0367459
family.FamilyXI.id.1936.summary.txt.gz	Thyroid Cancer	Simple mode	8	0.267188	0.657927	0.389711	1.11074	0.66 (0.39-1.11)	0.161118
family.FamilyXI.id.1936.summary.txt.gz	Thyroid Cancer	Weighted mode	8	0.267017	0.657927	0.389842	1.11037	0.66 (0.39-1.11)	0.160886
family.FamilyXIII.id.1957.summary.txt.gz	Thyroid Cancer	MR Egger	9	1.16424	2.0412	0.208384	19.9944	2.04 (0.21-19.99)	0.559334
family.FamilyXIII.id.1957.summary.txt.gz	Thyroid Cancer	Weighted median	9	0.378068	0.599414	0.285699	1.25761	0.60 (0.29-1.26)	0.175822
family.FamilyXIII.id.1957.summary.txt.gz	Thyroid Cancer	Inverse variance weighted	9	0.305878	0.637075	0.349802	1.16027	0.64 (0.35-1.16)	0.140478
family.FamilyXIII.id.1957.summary.txt.gz	Thyroid Cancer	Simple mode	9	0.580309	0.559961	0.179552	1.74633	0.56 (0.18-1.75)	0.346924
family.FamilyXIII.id.1957.summary.txt.gz	Thyroid Cancer	Weighted mode	9	0.627111	0.567016	0.165877	1.93822	0.57 (0.17-1.94)	0.392038
family.Lachnospiraceae.id.1987.summary.txt.gz	Thyroid Cancer	MR Egger	16	0.841443	1.8483	0.35524	9.61663	1.85 (0.36-9.62)	0.477419
family.Lachnospiraceae.id.1987.summary.txt.gz	Thyroid Cancer	Weighted median	16	0.326927	0.714725	0.376577	1.35651	0.71 (0.38-1.36)	0.304271
family.Lachnospiraceae.id.1987.summary.txt.gz	Thyroid Cancer	Inverse variance weighted	16	0.241472	0.828227	0.515946	1.32952	0.83 (0.52-1.33)	0.435097
family.Lachnospiraceae.id.1987.summary.txt.gz	Thyroid Cancer	Simple mode	16	0.568455	0.54185	0.177828	1.65104	0.54 (0.18-1.65)	0.298087
family.Lachnospiraceae.id.1987.summary.txt.gz	Thyroid Cancer	Weighted mode	16	0.558034	0.547532	0.183401	1.63462	0.55 (0.18-1.63)	0.297467
family.Lactobacillaceae.id.1836.summary.txt.gz	Thyroid Cancer	MR Egger	9	0.433163	0.746087	0.319208	1.74383	0.75 (0.32-1.74)	0.520611
family.Lactobacillaceae.id.1836.summary.txt.gz	Thyroid Cancer	Weighted median	9	0.261629	0.940851	0.563401	1.57117	0.94 (0.56-1.57)	0.815728
family.Lactobacillaceae.id.1836.summary.txt.gz	Thyroid Cancer	Inverse variance weighted	9	0.17584	0.900741	0.638149	1.27139	0.90 (0.64-1.27)	0.552174
family.Lactobacillaceae.id.1836.summary.txt.gz	Thyroid Cancer	Simple mode	9	0.369867	1.22283	0.592283	2.52467	1.22 (0.59-2.52)	0.601337
family.Lactobacillaceae.id.1836.summary.txt.gz	Thyroid Cancer	Weighted mode	9	0.299279	1.02801	0.571803	1.8482	1.03 (0.57-1.85)	0.92872
family.Methanobacteriaceae.id.121.summary.txt.gz	Thyroid Cancer	MR Egger	10	0.57128	1.75955	0.574271	5.39118	1.76 (0.57-5.39)	0.351581
family.Methanobacteriaceae.id.121.summary.txt.gz	Thyroid Cancer	Weighted median	10	0.202078	1.19834	0.80643	1.7807	1.20 (0.81-1.78)	0.370589
family.Methanobacteriaceae.id.121.summary.txt.gz	Thyroid Cancer	Inverse variance weighted	10	0.138743	1.09835	0.836839	1.44159	1.10 (0.84-1.44)	0.498937
family.Methanobacteriaceae.id.121.summary.txt.gz	Thyroid Cancer	Simple mode	10	0.32927	1.42618	0.747987	2.71929	1.43 (0.75-2.72)	0.309017
family.Methanobacteriaceae.id.121.summary.txt.gz	Thyroid Cancer	Weighted mode	10	0.304002	1.38331	0.76234	2.51011	1.38 (0.76-2.51)	0.3136
family.Oxalobacteraceae.id.2966.summary.txt.gz	Thyroid Cancer	MR Egger	14	0.495912	1.10906	0.419591	2.93145	1.11 (0.42-2.93)	0.83816
family.Oxalobacteraceae.id.2966.summary.txt.gz	Thyroid Cancer	Weighted median	14	0.177214	0.790782	0.558738	1.11919	0.79 (0.56-1.12)	0.185313
family.Oxalobacteraceae.id.2966.summary.txt.gz	Thyroid Cancer	Inverse variance weighted	14	0.128375	0.858833	0.66778	1.10455	0.86 (0.67-1.10)	0.235842
family.Oxalobacteraceae.id.2966.summary.txt.gz	Thyroid Cancer	Simple mode	14	0.269361	0.809786	0.477624	1.37295	0.81 (0.48-1.37)	0.447496
family.Oxalobacteraceae.id.2966.summary.txt.gz	Thyroid Cancer	Weighted mode	14	0.263331	0.814715	0.486244	1.36508	0.81 (0.49-1.37)	0.450398
family.Pasteurellaceae.id.3689.summary.txt.gz	Thyroid Cancer	MR Egger	14	0.375436	1.09097	0.522679	2.27714	1.09 (0.52-2.28)	0.82052
family.Pasteurellaceae.id.3689.summary.txt.gz	Thyroid Cancer	Weighted median	14	0.232378	1.06621	0.676144	1.68131	1.07 (0.68-1.68)	0.78263
family.Pasteurellaceae.id.3689.summary.txt.gz	Thyroid Cancer	Inverse variance weighted	14	0.168274	0.893055	0.642156	1.24198	0.89 (0.64-1.24)	0.501483
family.Pasteurellaceae.id.3689.summary.txt.gz	Thyroid Cancer	Simple mode	14	0.357758	1.06347	0.52747	2.14416	1.06 (0.53-2.14)	0.86607
family.Pasteurellaceae.id.3689.summary.txt.gz	Thyroid Cancer	Weighted mode	14	0.302748	1.18719	0.655868	2.14895	1.19 (0.66-2.15)	0.580519
family.Peptococcaceae.id.2024.summary.txt.gz	Thyroid Cancer	MR Egger	10	0.586367	0.708506	0.224501	2.23599	0.71 (0.22-2.24)	0.572956
family.Peptococcaceae.id.2024.summary.txt.gz	Thyroid Cancer	Weighted median	10	0.284949	1.09186	0.624618	1.90863	1.09 (0.62-1.91)	0.757758
family.Peptococcaceae.id.2024.summary.txt.gz	Thyroid Cancer	Inverse variance weighted	10	0.209123	1.17403	0.779235	1.76883	1.17 (0.78-1.77)	0.442964
family.Peptococcaceae.id.2024.summary.txt.gz	Thyroid Cancer	Simple mode	10	0.458379	1.08584	0.442165	2.66651	1.09 (0.44-2.67)	0.861403
family.Peptococcaceae.id.2024.summary.txt.gz	Thyroid Cancer	Weighted mode	10	0.465716	1.06455	0.427306	2.6521	1.06 (0.43-2.65)	0.896115
family.Peptostreptococcaceae.id.2042.summary.txt.gz	Thyroid Cancer	MR Egger	13	0.522414	0.829391	0.297901	2.30912	0.83 (0.30-2.31)	0.727063
family.Peptostreptococcaceae.id.2042.summary.txt.gz	Thyroid Cancer	Weighted median	13	0.281114	1.16678	0.67251	2.02431	1.17 (0.67-2.02)	0.583215
family.Peptostreptococcaceae.id.2042.summary.txt.gz	Thyroid Cancer	Inverse variance weighted	13	0.224869	1.13918	0.733128	1.77013	1.14 (0.73-1.77)	0.562261
family.Peptostreptococcaceae.id.2042.summary.txt.gz	Thyroid Cancer	Simple mode	13	0.505712	1.22684	0.455321	3.30566	1.23 (0.46-3.31)	0.69313
family.Peptostreptococcaceae.id.2042.summary.txt.gz	Thyroid Cancer	Weighted mode	13	0.429936	1.1709	0.504138	2.71949	1.17 (0.50-2.72)	0.720039
family.Porphyromonadaceae.id.943.summary.txt.gz	Thyroid Cancer	MR Egger	10	1.34848	0.473551	0.0336916	6.656	0.47 (0.03-6.66)	0.594509
family.Porphyromonadaceae.id.943.summary.txt.gz	Thyroid Cancer	Weighted median	10	0.402417	0.700671	0.318397	1.54191	0.70 (0.32-1.54)	0.376723
family.Porphyromonadaceae.id.943.summary.txt.gz	Thyroid Cancer	Inverse variance weighted	10	0.338567	0.817914	0.421225	1.58819	0.82 (0.42-1.59)	0.552731
family.Porphyromonadaceae.id.943.summary.txt.gz	Thyroid Cancer	Simple mode	10	0.565618	0.668583	0.220644	2.02591	0.67 (0.22-2.03)	0.494638
family.Porphyromonadaceae.id.943.summary.txt.gz	Thyroid Cancer	Weighted mode	10	0.557523	0.686943	0.230329	2.04877	0.69 (0.23-2.05)	0.517536
family.Prevotellaceae.id.960.summary.txt.gz	Thyroid Cancer	MR Egger	16	0.752359	3.45922	0.791694	15.1147	3.46 (0.79-15.12)	0.121286
family.Prevotellaceae.id.960.summary.txt.gz	Thyroid Cancer	Weighted median	16	0.27426	1.30429	0.761938	2.2327	1.30 (0.76-2.23)	0.332725
family.Prevotellaceae.id.960.summary.txt.gz	Thyroid Cancer	Inverse variance weighted	16	0.206545	1.25045	0.834162	1.87448	1.25 (0.83-1.87)	0.279212
family.Prevotellaceae.id.960.summary.txt.gz	Thyroid Cancer	Simple mode	16	0.48234	1.52449	0.592309	3.92375	1.52 (0.59-3.92)	0.395792
family.Prevotellaceae.id.960.summary.txt.gz	Thyroid Cancer	Weighted mode	16	0.46083	1.43961	0.583416	3.55231	1.44 (0.58-3.55)	0.441451
family.Rhodospirillaceae.id.2717.summary.txt.gz	Thyroid Cancer	MR Egger	15	0.746975	2.08855	0.483065	9.02988	2.09 (0.48-9.03)	0.342161
family.Rhodospirillaceae.id.2717.summary.txt.gz	Thyroid Cancer	Weighted median	15	0.227208	0.940784	0.60268	1.46856	0.94 (0.60-1.47)	0.78819
family.Rhodospirillaceae.id.2717.summary.txt.gz	Thyroid Cancer	Inverse variance weighted	15	0.17434	1.10562	0.785605	1.55599	1.11 (0.79-1.56)	0.564674
family.Rhodospirillaceae.id.2717.summary.txt.gz	Thyroid Cancer	Simple mode	15	0.379149	0.973195	0.462873	2.04615	0.97 (0.46-2.05)	0.943885
family.Rhodospirillaceae.id.2717.summary.txt.gz	Thyroid Cancer	Weighted mode	15	0.307568	0.941193	0.515076	1.71983	0.94 (0.52-1.72)	0.846618
family.Rikenellaceae.id.967.summary.txt.gz	Thyroid Cancer	MR Egger	19	0.744502	2.43848	0.566744	10.4919	2.44 (0.57-10.49)	0.247627
family.Rikenellaceae.id.967.summary.txt.gz	Thyroid Cancer	Weighted median	19	0.293917	1.3389	0.752595	2.38197	1.34 (0.75-2.38)	0.320727
family.Rikenellaceae.id.967.summary.txt.gz	Thyroid Cancer	Inverse variance weighted	19	0.239842	1.00589	0.628627	1.60956	1.01 (0.63-1.61)	0.980465
family.Rikenellaceae.id.967.summary.txt.gz	Thyroid Cancer	Simple mode	19	0.509143	1.5953	0.588099	4.32746	1.60 (0.59-4.33)	0.37109
family.Rikenellaceae.id.967.summary.txt.gz	Thyroid Cancer	Weighted mode	19	0.465959	1.62094	0.650331	4.04016	1.62 (0.65-4.04)	0.313655
family.Ruminococcaceae.id.2050.summary.txt.gz	Thyroid Cancer	MR Egger	9	0.600291	2.42952	0.749104	7.87949	2.43 (0.75-7.88)	0.182734
family.Ruminococcaceae.id.2050.summary.txt.gz	Thyroid Cancer	Weighted median	9	0.362173	1.17428	0.577408	2.38813	1.17 (0.58-2.39)	0.657346
family.Ruminococcaceae.id.2050.summary.txt.gz	Thyroid Cancer	Inverse variance weighted	9	0.283018	0.979363	0.562386	1.70551	0.98 (0.56-1.71)	0.941265
family.Ruminococcaceae.id.2050.summary.txt.gz	Thyroid Cancer	Simple mode	9	0.650059	0.445894	0.124707	1.59431	0.45 (0.12-1.59)	0.24925
family.Ruminococcaceae.id.2050.summary.txt.gz	Thyroid Cancer	Weighted mode	9	0.544658	1.34125	0.461198	3.9006	1.34 (0.46-3.90)	0.60452
family.Streptococcaceae.id.1850.summary.txt.gz	Thyroid Cancer	MR Egger	15	0.964437	1.34806	0.203594	8.92596	1.35 (0.20-8.93)	0.761712
family.Streptococcaceae.id.1850.summary.txt.gz	Thyroid Cancer	Weighted median	15	0.326739	0.602599	0.317616	1.14329	0.60 (0.32-1.14)	0.1211
family.Streptococcaceae.id.1850.summary.txt.gz	Thyroid Cancer	Inverse variance weighted	15	0.242876	0.666839	0.414267	1.0734	0.67 (0.41-1.07)	0.0952424
family.Streptococcaceae.id.1850.summary.txt.gz	Thyroid Cancer	Simple mode	15	0.608967	0.510235	0.15467	1.68319	0.51 (0.15-1.68)	0.287806
family.Streptococcaceae.id.1850.summary.txt.gz	Thyroid Cancer	Weighted mode	15	0.551059	0.499367	0.16957	1.47059	0.50 (0.17-1.47)	0.228217
family.unknownfamily.id.1000001214.summary.txt.gz	Thyroid Cancer	MR Egger	9	0.587668	0.736643	0.232822	2.33072	0.74 (0.23-2.33)	0.619026
family.unknownfamily.id.1000001214.summary.txt.gz	Thyroid Cancer	Weighted median	9	0.237005	0.84174	0.528975	1.33943	0.84 (0.53-1.34)	0.467275
family.unknownfamily.id.1000001214.summary.txt.gz	Thyroid Cancer	Inverse variance weighted	9	0.184512	0.834174	0.581027	1.19761	0.83 (0.58-1.20)	0.325774
family.unknownfamily.id.1000001214.summary.txt.gz	Thyroid Cancer	Simple mode	9	0.389777	0.775854	0.361406	1.66558	0.78 (0.36-1.67)	0.533222
family.unknownfamily.id.1000001214.summary.txt.gz	Thyroid Cancer	Weighted mode	9	0.383789	0.894499	0.421592	1.89788	0.89 (0.42-1.90)	0.778821
family.unknownfamily.id.1000005471.summary.txt.gz	Thyroid Cancer	MR Egger	14	0.530136	0.456179	0.161389	1.28942	0.46 (0.16-1.29)	0.164509
family.unknownfamily.id.1000005471.summary.txt.gz	Thyroid Cancer	Weighted median	14	0.258316	1.13399	0.683479	1.88145	1.13 (0.68-1.88)	0.626422
family.unknownfamily.id.1000005471.summary.txt.gz	Thyroid Cancer	Inverse variance weighted	14	0.188604	1.01673	0.702528	1.47146	1.02 (0.70-1.47)	0.929894
family.unknownfamily.id.1000005471.summary.txt.gz	Thyroid Cancer	Simple mode	14	0.420945	1.02861	0.450749	2.34729	1.03 (0.45-2.35)	0.947593
family.unknownfamily.id.1000005471.summary.txt.gz	Thyroid Cancer	Weighted mode	14	0.420466	1.47635	0.64756	3.36587	1.48 (0.65-3.37)	0.371057
family.unknownfamily.id.1000006161.summary.txt.gz	Thyroid Cancer	MR Egger	14	0.572978	1.8611	0.6054	5.72136	1.86 (0.61-5.72)	0.299618
family.unknownfamily.id.1000006161.summary.txt.gz	Thyroid Cancer	Weighted median	14	0.181589	1.02761	0.719875	1.4669	1.03 (0.72-1.47)	0.880767
family.unknownfamily.id.1000006161.summary.txt.gz	Thyroid Cancer	Inverse variance weighted	14	0.129088	1.01063	0.78471	1.30158	1.01 (0.78-1.30)	0.934736
family.unknownfamily.id.1000006161.summary.txt.gz	Thyroid Cancer	Simple mode	14	0.342723	1.26148	0.644392	2.46952	1.26 (0.64-2.47)	0.509799
family.unknownfamily.id.1000006161.summary.txt.gz	Thyroid Cancer	Weighted mode	14	0.321942	1.19555	0.636099	2.24704	1.20 (0.64-2.25)	0.588467
family.Veillonellaceae.id.2172.summary.txt.gz	Thyroid Cancer	MR Egger	19	0.359065	1.5686	0.776014	3.17069	1.57 (0.78-3.17)	0.226896
family.Veillonellaceae.id.2172.summary.txt.gz	Thyroid Cancer	Weighted median	19	0.266255	1.18994	0.70613	2.00524	1.19 (0.71-2.01)	0.513661
family.Veillonellaceae.id.2172.summary.txt.gz	Thyroid Cancer	Inverse variance weighted	19	0.177292	1.0796	0.762694	1.5282	1.08 (0.76-1.53)	0.665721
family.Veillonellaceae.id.2172.summary.txt.gz	Thyroid Cancer	Simple mode	19	0.42998	0.676311	0.291166	1.57092	0.68 (0.29-1.57)	0.375062
family.Veillonellaceae.id.2172.summary.txt.gz	Thyroid Cancer	Weighted mode	19	0.323623	1.17508	0.62315	2.21585	1.18 (0.62-2.22)	0.624152
family.Verrucomicrobiaceae.id.4036.summary.txt.gz	Thyroid Cancer	MR Egger	12	0.818648	0.500899	0.100671	2.49228	0.50 (0.10-2.49)	0.418134
family.Verrucomicrobiaceae.id.4036.summary.txt.gz	Thyroid Cancer	Weighted median	12	0.305774	1.05422	0.578962	1.9196	1.05 (0.58-1.92)	0.862908
family.Verrucomicrobiaceae.id.4036.summary.txt.gz	Thyroid Cancer	Inverse variance weighted	12	0.233169	1.00498	0.636327	1.58721	1.00 (0.64-1.59)	0.983003
family.Verrucomicrobiaceae.id.4036.summary.txt.gz	Thyroid Cancer	Simple mode	12	0.541187	1.02006	0.35315	2.94642	1.02 (0.35-2.95)	0.971379
family.Verrucomicrobiaceae.id.4036.summary.txt.gz	Thyroid Cancer	Weighted mode	12	0.488253	0.591967	0.227346	1.54137	0.59 (0.23-1.54)	0.305888
family.Victivallaceae.id.2255.summary.txt.gz	Thyroid Cancer	MR Egger	13	0.57321	1.44093	0.468507	4.43168	1.44 (0.47-4.43)	0.53699
family.Victivallaceae.id.2255.summary.txt.gz	Thyroid Cancer	Weighted median	13	0.153321	1.27176	0.941662	1.71757	1.27 (0.94-1.72)	0.116892
family.Victivallaceae.id.2255.summary.txt.gz	Thyroid Cancer	Inverse variance weighted	13	0.116817	1.26803	1.00854	1.59429	1.27 (1.01-1.59)	0.042073
family.Victivallaceae.id.2255.summary.txt.gz	Thyroid Cancer	Simple mode	13	0.255078	1.30905	0.794017	2.15816	1.31 (0.79-2.16)	0.311868
family.Victivallaceae.id.2255.summary.txt.gz	Thyroid Cancer	Weighted mode	13	0.223991	1.32337	0.853131	2.0528	1.32 (0.85-2.05)	0.234826
genus..Clostridiuminnocuumgroup.id.14397.summary.txt.gz	Thyroid Cancer	MR Egger	9	0.991479	1.14239	0.163625	7.97588	1.14 (0.16-7.98)	0.89697
genus..Clostridiuminnocuumgroup.id.14397.summary.txt.gz	Thyroid Cancer	Weighted median	9	0.208171	1.29599	0.861792	1.94894	1.30 (0.86-1.95)	0.212955
genus..Clostridiuminnocuumgroup.id.14397.summary.txt.gz	Thyroid Cancer	Inverse variance weighted	9	0.192129	1.27366	0.873997	1.85608	1.27 (0.87-1.86)	0.208023
genus..Clostridiuminnocuumgroup.id.14397.summary.txt.gz	Thyroid Cancer	Simple mode	9	0.364786	1.73395	0.848249	3.54444	1.73 (0.85-3.54)	0.169778
genus..Clostridiuminnocuumgroup.id.14397.summary.txt.gz	Thyroid Cancer	Weighted mode	9	0.322443	1.40612	0.7474	2.6454	1.41 (0.75-2.65)	0.321368
genus..Eubacteriumbrachygroup.id.11296.summary.txt.gz	Thyroid Cancer	MR Egger	10	0.675062	0.264109	0.0703329	0.99176	0.26 (0.07-0.99)	0.0840497
genus..Eubacteriumbrachygroup.id.11296.summary.txt.gz	Thyroid Cancer	Weighted median	10	0.211514	1.24228	0.82068	1.88045	1.24 (0.82-1.88)	0.305043
genus..Eubacteriumbrachygroup.id.11296.summary.txt.gz	Thyroid Cancer	Inverse variance weighted	10	0.208083	1.27681	0.849188	1.91978	1.28 (0.85-1.92)	0.240244
genus..Eubacteriumbrachygroup.id.11296.summary.txt.gz	Thyroid Cancer	Simple mode	10	0.465634	1.43124	0.574587	3.56507	1.43 (0.57-3.57)	0.461031
genus..Eubacteriumbrachygroup.id.11296.summary.txt.gz	Thyroid Cancer	Weighted mode	10	0.420366	0.812727	0.356551	1.85254	0.81 (0.36-1.85)	0.633624
genus..Eubacteriumcoprostanoligenesgroup.id.11375.summary.txt.gz	Thyroid Cancer	MR Egger	13	1.18442	1.54959	0.152061	15.7913	1.55 (0.15-15.79)	0.718557
genus..Eubacteriumcoprostanoligenesgroup.id.11375.summary.txt.gz	Thyroid Cancer	Weighted median	13	0.376618	0.854051	0.408226	1.78677	0.85 (0.41-1.79)	0.675292
genus..Eubacteriumcoprostanoligenesgroup.id.11375.summary.txt.gz	Thyroid Cancer	Inverse variance weighted	13	0.301918	0.776379	0.429612	1.40304	0.78 (0.43-1.40)	0.401831
genus..Eubacteriumcoprostanoligenesgroup.id.11375.summary.txt.gz	Thyroid Cancer	Simple mode	13	0.657802	0.925426	0.254923	3.35949	0.93 (0.25-3.36)	0.908161
genus..Eubacteriumcoprostanoligenesgroup.id.11375.summary.txt.gz	Thyroid Cancer	Weighted mode	13	0.68737	0.894444	0.232516	3.44076	0.89 (0.23-3.44)	0.873779
genus..Eubacteriumeligensgroup.id.14372.summary.txt.gz	Thyroid Cancer	MR Egger	7	1.11838	0.316913	0.0353961	2.83742	0.32 (0.04-2.84)	0.351303
genus..Eubacteriumeligensgroup.id.14372.summary.txt.gz	Thyroid Cancer	Weighted median	7	0.400166	0.621117	0.283495	1.36082	0.62 (0.28-1.36)	0.234009
genus..Eubacteriumeligensgroup.id.14372.summary.txt.gz	Thyroid Cancer	Inverse variance weighted	7	0.31612	0.731081	0.39344	1.35848	0.73 (0.39-1.36)	0.321753
genus..Eubacteriumeligensgroup.id.14372.summary.txt.gz	Thyroid Cancer	Simple mode	7	0.548454	0.544371	0.185798	1.59496	0.54 (0.19-1.59)	0.309973
genus..Eubacteriumeligensgroup.id.14372.summary.txt.gz	Thyroid Cancer	Weighted mode	7	0.539087	0.568476	0.197621	1.63528	0.57 (0.20-1.64)	0.33514
genus..Eubacteriumfissicatenagroup.id.14373.summary.txt.gz	Thyroid Cancer	MR Egger	9	0.814392	1.77561	0.359851	8.76136	1.78 (0.36-8.76)	0.503589
genus..Eubacteriumfissicatenagroup.id.14373.summary.txt.gz	Thyroid Cancer	Weighted median	9	0.211749	0.795319	0.525166	1.20444	0.80 (0.53-1.20)	0.279465
genus..Eubacteriumfissicatenagroup.id.14373.summary.txt.gz	Thyroid Cancer	Inverse variance weighted	9	0.157566	0.779953	0.572724	1.06216	0.78 (0.57-1.06)	0.114736
genus..Eubacteriumfissicatenagroup.id.14373.summary.txt.gz	Thyroid Cancer	Simple mode	9	0.362469	0.664321	0.326467	1.35182	0.66 (0.33-1.35)	0.291874
genus..Eubacteriumfissicatenagroup.id.14373.summary.txt.gz	Thyroid Cancer	Weighted mode	9	0.363981	0.664321	0.3255	1.35583	0.66 (0.33-1.36)	0.293744
genus..Eubacteriumhalliigroup.id.11338.summary.txt.gz	Thyroid Cancer	MR Egger	16	0.397952	1.21298	0.556044	2.64604	1.21 (0.56-2.65)	0.635054
genus..Eubacteriumhalliigroup.id.11338.summary.txt.gz	Thyroid Cancer	Weighted median	16	0.277301	0.883009	0.512769	1.52058	0.88 (0.51-1.52)	0.65366
genus..Eubacteriumhalliigroup.id.11338.summary.txt.gz	Thyroid Cancer	Inverse variance weighted	16	0.192951	0.867642	0.594426	1.26644	0.87 (0.59-1.27)	0.461844
genus..Eubacteriumhalliigroup.id.11338.summary.txt.gz	Thyroid Cancer	Simple mode	16	0.4341	0.585862	0.250197	1.37186	0.59 (0.25-1.37)	0.237031
genus..Eubacteriumhalliigroup.id.11338.summary.txt.gz	Thyroid Cancer	Weighted mode	16	0.395496	0.972945	0.448162	2.11223	0.97 (0.45-2.11)	0.945626
genus..Eubacteriumnodatumgroup.id.11297.summary.txt.gz	Thyroid Cancer	MR Egger	11	0.569602	0.298603	0.0977777	0.911904	0.30 (0.10-0.91)	0.0628429
genus..Eubacteriumnodatumgroup.id.11297.summary.txt.gz	Thyroid Cancer	Weighted median	11	0.183809	1.00292	0.699527	1.4379	1.00 (0.70-1.44)	0.987349
genus..Eubacteriumnodatumgroup.id.11297.summary.txt.gz	Thyroid Cancer	Inverse variance weighted	11	0.152919	1.06923	0.792327	1.44291	1.07 (0.79-1.44)	0.661564
genus..Eubacteriumnodatumgroup.id.11297.summary.txt.gz	Thyroid Cancer	Simple mode	11	0.278306	0.998815	0.578877	1.72339	1.00 (0.58-1.72)	0.996683
genus..Eubacteriumnodatumgroup.id.11297.summary.txt.gz	Thyroid Cancer	Weighted mode	11	0.273443	0.919273	0.537879	1.5711	0.92 (0.54-1.57)	0.764532
genus..Eubacteriumoxidoreducensgroup.id.11339.summary.txt.gz	Thyroid Cancer	MR Egger	5	0.850579	0.197677	0.0373189	1.04709	0.20 (0.04-1.05)	0.152741
genus..Eubacteriumoxidoreducensgroup.id.11339.summary.txt.gz	Thyroid Cancer	Weighted median	5	0.289004	0.808791	0.459019	1.42509	0.81 (0.46-1.43)	0.462769
genus..Eubacteriumoxidoreducensgroup.id.11339.summary.txt.gz	Thyroid Cancer	Inverse variance weighted	5	0.227712	0.740885	0.474153	1.15767	0.74 (0.47-1.16)	0.187819
genus..Eubacteriumoxidoreducensgroup.id.11339.summary.txt.gz	Thyroid Cancer	Simple mode	5	0.373619	0.898755	0.432126	1.86927	0.90 (0.43-1.87)	0.78929
genus..Eubacteriumoxidoreducensgroup.id.11339.summary.txt.gz	Thyroid Cancer	Weighted mode	5	0.352456	0.876598	0.439323	1.74911	0.88 (0.44-1.75)	0.727602
genus..Eubacteriumrectalegroup.id.14374.summary.txt.gz	Thyroid Cancer	MR Egger	9	1.11733	3.09974	0.346926	27.6958	3.10 (0.35-27.70)	0.345
genus..Eubacteriumrectalegroup.id.14374.summary.txt.gz	Thyroid Cancer	Weighted median	9	0.396982	0.739537	0.339658	1.61019	0.74 (0.34-1.61)	0.447216
genus..Eubacteriumrectalegroup.id.14374.summary.txt.gz	Thyroid Cancer	Inverse variance weighted	9	0.29655	0.754709	0.422037	1.34961	0.75 (0.42-1.35)	0.342627
genus..Eubacteriumrectalegroup.id.14374.summary.txt.gz	Thyroid Cancer	Simple mode	9	0.723508	0.411911	0.0997564	1.70085	0.41 (0.10-1.70)	0.255096
genus..Eubacteriumrectalegroup.id.14374.summary.txt.gz	Thyroid Cancer	Weighted mode	9	0.718401	0.411911	0.10076	1.68391	0.41 (0.10-1.68)	0.252006
genus..Eubacteriumruminantiumgroup.id.11340.summary.txt.gz	Thyroid Cancer	MR Egger	18	0.511834	1.81257	0.66468	4.94284	1.81 (0.66-4.94)	0.262281
genus..Eubacteriumruminantiumgroup.id.11340.summary.txt.gz	Thyroid Cancer	Weighted median	18	0.196573	1.15674	0.786881	1.70044	1.16 (0.79-1.70)	0.458867
genus..Eubacteriumruminantiumgroup.id.11340.summary.txt.gz	Thyroid Cancer	Inverse variance weighted	18	0.152475	1.14071	0.846029	1.53803	1.14 (0.85-1.54)	0.387909
genus..Eubacteriumruminantiumgroup.id.11340.summary.txt.gz	Thyroid Cancer	Simple mode	18	0.348802	1.00651	0.508056	1.99399	1.01 (0.51-1.99)	0.985376
genus..Eubacteriumruminantiumgroup.id.11340.summary.txt.gz	Thyroid Cancer	Weighted mode	18	0.304251	1.08827	0.59945	1.97569	1.09 (0.60-1.98)	0.784349
genus..Eubacteriumventriosumgroup.id.11341.summary.txt.gz	Thyroid Cancer	MR Egger	15	0.981825	1.09547	0.159902	7.50492	1.10 (0.16-7.50)	0.927422
genus..Eubacteriumventriosumgroup.id.11341.summary.txt.gz	Thyroid Cancer	Weighted median	15	0.295908	0.867686	0.485826	1.54969	0.87 (0.49-1.55)	0.631493
genus..Eubacteriumventriosumgroup.id.11341.summary.txt.gz	Thyroid Cancer	Inverse variance weighted	15	0.220074	0.826397	0.536856	1.2721	0.83 (0.54-1.27)	0.386253
genus..Eubacteriumventriosumgroup.id.11341.summary.txt.gz	Thyroid Cancer	Simple mode	15	0.502557	0.915424	0.341851	2.45136	0.92 (0.34-2.45)	0.86294
genus..Eubacteriumventriosumgroup.id.11341.summary.txt.gz	Thyroid Cancer	Weighted mode	15	0.47564	0.983795	0.387286	2.49906	0.98 (0.39-2.50)	0.973083
genus..Eubacteriumxylanophilumgroup.id.14375.summary.txt.gz	Thyroid Cancer	MR Egger	9	0.723838	2.39038	0.578527	9.87668	2.39 (0.58-9.88)	0.267742
genus..Eubacteriumxylanophilumgroup.id.14375.summary.txt.gz	Thyroid Cancer	Weighted median	9	0.325158	1.19243	0.630452	2.25534	1.19 (0.63-2.26)	0.588335
genus..Eubacteriumxylanophilumgroup.id.14375.summary.txt.gz	Thyroid Cancer	Inverse variance weighted	9	0.242428	1.12357	0.698622	1.80701	1.12 (0.70-1.81)	0.630792
genus..Eubacteriumxylanophilumgroup.id.14375.summary.txt.gz	Thyroid Cancer	Simple mode	9	0.507794	1.35427	0.500568	3.66394	1.35 (0.50-3.66)	0.566877
genus..Eubacteriumxylanophilumgroup.id.14375.summary.txt.gz	Thyroid Cancer	Weighted mode	9	0.446985	1.26493	0.526728	3.03773	1.26 (0.53-3.04)	0.613294
genus..Ruminococcusgauvreauiigroup.id.11342.summary.txt.gz	Thyroid Cancer	MR Egger	12	0.938755	1.92972	0.306486	12.1501	1.93 (0.31-12.15)	0.499729
genus..Ruminococcusgauvreauiigroup.id.11342.summary.txt.gz	Thyroid Cancer	Weighted median	12	0.30622	1.04959	0.575917	1.91284	1.05 (0.58-1.91)	0.874413
genus..Ruminococcusgauvreauiigroup.id.11342.summary.txt.gz	Thyroid Cancer	Inverse variance weighted	12	0.226069	1.04569	0.67138	1.62868	1.05 (0.67-1.63)	0.843343
genus..Ruminococcusgauvreauiigroup.id.11342.summary.txt.gz	Thyroid Cancer	Simple mode	12	0.492786	0.665312	0.253255	1.74781	0.67 (0.25-1.75)	0.425851
genus..Ruminococcusgauvreauiigroup.id.11342.summary.txt.gz	Thyroid Cancer	Weighted mode	12	0.509784	0.687249	0.253033	1.8666	0.69 (0.25-1.87)	0.477296
genus..Ruminococcusgnavusgroup.id.14376.summary.txt.gz	Thyroid Cancer	MR Egger	12	0.748877	0.864206	0.199141	3.75037	0.86 (0.20-3.75)	0.849386
genus..Ruminococcusgnavusgroup.id.14376.summary.txt.gz	Thyroid Cancer	Weighted median	12	0.216255	0.843218	0.551899	1.28831	0.84 (0.55-1.29)	0.430369
genus..Ruminococcusgnavusgroup.id.14376.summary.txt.gz	Thyroid Cancer	Inverse variance weighted	12	0.158646	0.895229	0.655982	1.22173	0.90 (0.66-1.22)	0.485411
genus..Ruminococcusgnavusgroup.id.14376.summary.txt.gz	Thyroid Cancer	Simple mode	12	0.370536	0.670093	0.324137	1.38529	0.67 (0.32-1.39)	0.303069
genus..Ruminococcusgnavusgroup.id.14376.summary.txt.gz	Thyroid Cancer	Weighted mode	12	0.383021	0.699702	0.330277	1.48234	0.70 (0.33-1.48)	0.37118
genus..Ruminococcustorquesgroup.id.14377.summary.txt.gz	Thyroid Cancer	MR Egger	10	1.03544	0.150377	0.0197606	1.14436	0.15 (0.02-1.14)	0.104675
genus..Ruminococcustorquesgroup.id.14377.summary.txt.gz	Thyroid Cancer	Weighted median	10	0.392176	0.788372	0.365514	1.70043	0.79 (0.37-1.70)	0.5443
genus..Ruminococcustorquesgroup.id.14377.summary.txt.gz	Thyroid Cancer	Inverse variance weighted	10	0.306592	0.79182	0.43416	1.44412	0.79 (0.43-1.44)	0.446452
genus..Ruminococcustorquesgroup.id.14377.summary.txt.gz	Thyroid Cancer	Simple mode	10	0.566133	0.734295	0.242085	2.22727	0.73 (0.24-2.23)	0.598646
genus..Ruminococcustorquesgroup.id.14377.summary.txt.gz	Thyroid Cancer	Weighted mode	10	0.594465	0.690356	0.215305	2.21356	0.69 (0.22-2.21)	0.548536
genus.Actinomyces.id.423.summary.txt.gz	Thyroid Cancer	MR Egger	7	0.526276	1.53998	0.548959	4.32006	1.54 (0.55-4.32)	0.449305
genus.Actinomyces.id.423.summary.txt.gz	Thyroid Cancer	Weighted median	7	0.291413	1.46885	0.8297	2.60036	1.47 (0.83-2.60)	0.187049
genus.Actinomyces.id.423.summary.txt.gz	Thyroid Cancer	Inverse variance weighted	7	0.214588	1.51368	0.993971	2.30513	1.51 (0.99-2.31)	0.0533821
genus.Actinomyces.id.423.summary.txt.gz	Thyroid Cancer	Simple mode	7	0.434437	1.64611	0.702517	3.85707	1.65 (0.70-3.86)	0.294955
genus.Actinomyces.id.423.summary.txt.gz	Thyroid Cancer	Weighted mode	7	0.373413	1.52855	0.735231	3.17786	1.53 (0.74-3.18)	0.29916
genus.Adlercreutzia.id.812.summary.txt.gz	Thyroid Cancer	MR Egger	8	1.17129	0.099978	0.0100665	0.992953	0.10 (0.01-0.99)	0.0968809
genus.Adlercreutzia.id.812.summary.txt.gz	Thyroid Cancer	Weighted median	8	0.333909	1.10462	0.574093	2.1254	1.10 (0.57-2.13)	0.76572
genus.Adlercreutzia.id.812.summary.txt.gz	Thyroid Cancer	Inverse variance weighted	8	0.311925	0.975403	0.529259	1.79763	0.98 (0.53-1.80)	0.936364
genus.Adlercreutzia.id.812.summary.txt.gz	Thyroid Cancer	Simple mode	8	0.519768	1.22186	0.44115	3.38422	1.22 (0.44-3.38)	0.711306
genus.Adlercreutzia.id.812.summary.txt.gz	Thyroid Cancer	Weighted mode	8	0.465214	1.16799	0.469291	2.90696	1.17 (0.47-2.91)	0.748308
genus.Akkermansia.id.4037.summary.txt.gz	Thyroid Cancer	MR Egger	12	0.817825	0.500573	0.100768	2.48665	0.50 (0.10-2.49)	0.417258
genus.Akkermansia.id.4037.summary.txt.gz	Thyroid Cancer	Weighted median	12	0.298097	1.05347	0.58732	1.88958	1.05 (0.59-1.89)	0.861296
genus.Akkermansia.id.4037.summary.txt.gz	Thyroid Cancer	Inverse variance weighted	12	0.233121	1.00483	0.636293	1.58683	1.00 (0.64-1.59)	0.983503
genus.Akkermansia.id.4037.summary.txt.gz	Thyroid Cancer	Simple mode	12	0.552586	1.02146	0.345821	3.01713	1.02 (0.35-3.02)	0.970034
genus.Akkermansia.id.4037.summary.txt.gz	Thyroid Cancer	Weighted mode	12	0.507719	0.592705	0.219109	1.60331	0.59 (0.22-1.60)	0.32503
genus.Alistipes.id.968.summary.txt.gz	Thyroid Cancer	MR Egger	13	1.32823	0.364947	0.027016	4.92991	0.36 (0.03-4.93)	0.463859
genus.Alistipes.id.968.summary.txt.gz	Thyroid Cancer	Weighted median	13	0.366959	1.59184	0.775419	3.26783	1.59 (0.78-3.27)	0.205203
genus.Alistipes.id.968.summary.txt.gz	Thyroid Cancer	Inverse variance weighted	13	0.275378	1.53247	0.893275	2.62905	1.53 (0.89-2.63)	0.121103
genus.Alistipes.id.968.summary.txt.gz	Thyroid Cancer	Simple mode	13	0.605278	1.55256	0.474052	5.08478	1.55 (0.47-5.08)	0.481296
genus.Alistipes.id.968.summary.txt.gz	Thyroid Cancer	Weighted mode	13	0.554384	1.55256	0.523779	4.60204	1.55 (0.52-4.60)	0.442891
genus.Allisonella.id.2174.summary.txt.gz	Thyroid Cancer	MR Egger	8	1.40208	1.77907	0.113951	27.776	1.78 (0.11-27.78)	0.695429
genus.Allisonella.id.2174.summary.txt.gz	Thyroid Cancer	Weighted median	8	0.200191	0.980562	0.662323	1.45171	0.98 (0.66-1.45)	0.921891
genus.Allisonella.id.2174.summary.txt.gz	Thyroid Cancer	Inverse variance weighted	8	0.19749	0.779758	0.529483	1.14833	0.78 (0.53-1.15)	0.207789
genus.Allisonella.id.2174.summary.txt.gz	Thyroid Cancer	Simple mode	8	0.292913	0.976392	0.54991	1.73363	0.98 (0.55-1.73)	0.937277
genus.Allisonella.id.2174.summary.txt.gz	Thyroid Cancer	Weighted mode	8	0.241439	1.00263	0.624632	1.60938	1.00 (0.62-1.61)	0.99162
genus.Alloprevotella.id.961.summary.txt.gz	Thyroid Cancer	MR Egger	6	2.18777	1.03985	0.0142792	75.7243	1.04 (0.01-75.72)	0.986605
genus.Alloprevotella.id.961.summary.txt.gz	Thyroid Cancer	Weighted median	6	0.21446	0.994663	0.653317	1.51436	0.99 (0.65-1.51)	0.980091
genus.Alloprevotella.id.961.summary.txt.gz	Thyroid Cancer	Inverse variance weighted	6	0.210663	0.794794	0.525938	1.20109	0.79 (0.53-1.20)	0.275611
genus.Alloprevotella.id.961.summary.txt.gz	Thyroid Cancer	Simple mode	6	0.295564	1.07237	0.600834	1.91396	1.07 (0.60-1.91)	0.82251
genus.Alloprevotella.id.961.summary.txt.gz	Thyroid Cancer	Weighted mode	6	0.266876	1.07237	0.635585	1.80931	1.07 (0.64-1.81)	0.80392
genus.Anaerofilum.id.2053.summary.txt.gz	Thyroid Cancer	MR Egger	11	0.829227	2.28083	0.448994	11.5863	2.28 (0.45-11.59)	0.346034
genus.Anaerofilum.id.2053.summary.txt.gz	Thyroid Cancer	Weighted median	11	0.214024	0.71726	0.471515	1.09108	0.72 (0.47-1.09)	0.120494
genus.Anaerofilum.id.2053.summary.txt.gz	Thyroid Cancer	Inverse variance weighted	11	0.15256	0.702544	0.52097	0.947404	0.70 (0.52-0.95)	0.0206592
genus.Anaerofilum.id.2053.summary.txt.gz	Thyroid Cancer	Simple mode	11	0.356114	0.941824	0.46864	1.89278	0.94 (0.47-1.89)	0.869697
genus.Anaerofilum.id.2053.summary.txt.gz	Thyroid Cancer	Weighted mode	11	0.333381	0.804792	0.418701	1.5469	0.80 (0.42-1.55)	0.529459
genus.Anaerostipes.id.1991.summary.txt.gz	Thyroid Cancer	MR Egger	13	0.932311	0.67595	0.108721	4.20256	0.68 (0.11-4.20)	0.682522
genus.Anaerostipes.id.1991.summary.txt.gz	Thyroid Cancer	Weighted median	13	0.33664	1.52874	0.790277	2.95725	1.53 (0.79-2.96)	0.207373
genus.Anaerostipes.id.1991.summary.txt.gz	Thyroid Cancer	Inverse variance weighted	13	0.257044	1.47358	0.890373	2.43878	1.47 (0.89-2.44)	0.131485
genus.Anaerostipes.id.1991.summary.txt.gz	Thyroid Cancer	Simple mode	13	0.523727	2.15455	0.771882	6.01398	2.15 (0.77-6.01)	0.16846
genus.Anaerostipes.id.1991.summary.txt.gz	Thyroid Cancer	Weighted mode	13	0.554089	2.03658	0.687467	6.03325	2.04 (0.69-6.03)	0.223488
genus.Anaerotruncus.id.2054.summary.txt.gz	Thyroid Cancer	MR Egger	13	0.721111	0.711296	0.173072	2.92329	0.71 (0.17-2.92)	0.645861
genus.Anaerotruncus.id.2054.summary.txt.gz	Thyroid Cancer	Weighted median	13	0.35328	1.1851	0.592978	2.36851	1.19 (0.59-2.37)	0.630711
genus.Anaerotruncus.id.2054.summary.txt.gz	Thyroid Cancer	Inverse variance weighted	13	0.246489	0.987532	0.609166	1.60091	0.99 (0.61-1.60)	0.959406
genus.Anaerotruncus.id.2054.summary.txt.gz	Thyroid Cancer	Simple mode	13	0.656579	1.93029	0.533004	6.99057	1.93 (0.53-6.99)	0.336279
genus.Anaerotruncus.id.2054.summary.txt.gz	Thyroid Cancer	Weighted mode	13	0.597054	1.69591	0.526235	5.46543	1.70 (0.53-5.47)	0.393697
genus.Bacteroides.id.918.summary.txt.gz	Thyroid Cancer	MR Egger	9	2.13046	8.77042	0.134752	570.827	8.77 (0.13-570.83)	0.34203
genus.Bacteroides.id.918.summary.txt.gz	Thyroid Cancer	Weighted median	9	0.441188	1.29179	0.544056	3.06717	1.29 (0.54-3.07)	0.561706
genus.Bacteroides.id.918.summary.txt.gz	Thyroid Cancer	Inverse variance weighted	9	0.405673	1.39462	0.629708	3.08867	1.39 (0.63-3.09)	0.412261
genus.Bacteroides.id.918.summary.txt.gz	Thyroid Cancer	Simple mode	9	0.824462	1.1693	0.232343	5.88466	1.17 (0.23-5.88)	0.854266
genus.Bacteroides.id.918.summary.txt.gz	Thyroid Cancer	Weighted mode	9	0.806527	1.58216	0.325628	7.68741	1.58 (0.33-7.69)	0.58507
genus.Barnesiella.id.944.summary.txt.gz	Thyroid Cancer	MR Egger	13	1.00988	0.865555	0.119583	6.26497	0.87 (0.12-6.26)	0.888897
genus.Barnesiella.id.944.summary.txt.gz	Thyroid Cancer	Weighted median	13	0.309291	1.10196	0.601022	2.0204	1.10 (0.60-2.02)	0.753597
genus.Barnesiella.id.944.summary.txt.gz	Thyroid Cancer	Inverse variance weighted	13	0.238811	1.07771	0.674872	1.721	1.08 (0.67-1.72)	0.753994
genus.Barnesiella.id.944.summary.txt.gz	Thyroid Cancer	Simple mode	13	0.548651	1.68796	0.575891	4.94746	1.69 (0.58-4.95)	0.358813
genus.Barnesiella.id.944.summary.txt.gz	Thyroid Cancer	Weighted mode	13	0.508905	1.5905	0.586604	4.31243	1.59 (0.59-4.31)	0.379798
genus.Bifidobacterium.id.436.summary.txt.gz	Thyroid Cancer	MR Egger	20	0.444416	0.858482	0.359283	2.05128	0.86 (0.36-2.05)	0.735314
genus.Bifidobacterium.id.436.summary.txt.gz	Thyroid Cancer	Weighted median	20	0.225022	0.816672	0.525418	1.26938	0.82 (0.53-1.27)	0.368127
genus.Bifidobacterium.id.436.summary.txt.gz	Thyroid Cancer	Inverse variance weighted	20	0.156757	1.03603	0.761969	1.40866	1.04 (0.76-1.41)	0.821362
genus.Bifidobacterium.id.436.summary.txt.gz	Thyroid Cancer	Simple mode	20	0.460108	1.65769	0.672749	4.08466	1.66 (0.67-4.08)	0.285713
genus.Bifidobacterium.id.436.summary.txt.gz	Thyroid Cancer	Weighted mode	20	0.306799	0.757817	0.415348	1.38266	0.76 (0.42-1.38)	0.37737
genus.Bilophila.id.3170.summary.txt.gz	Thyroid Cancer	MR Egger	13	1.12647	1.36268	0.149803	12.3955	1.36 (0.15-12.40)	0.788632
genus.Bilophila.id.3170.summary.txt.gz	Thyroid Cancer	Weighted median	13	0.307762	0.72701	0.397712	1.32896	0.73 (0.40-1.33)	0.300242
genus.Bilophila.id.3170.summary.txt.gz	Thyroid Cancer	Inverse variance weighted	13	0.229296	0.876967	0.559504	1.37456	0.88 (0.56-1.37)	0.566943
genus.Bilophila.id.3170.summary.txt.gz	Thyroid Cancer	Simple mode	13	0.578535	0.530517	0.170702	1.64876	0.53 (0.17-1.65)	0.294711
genus.Bilophila.id.3170.summary.txt.gz	Thyroid Cancer	Weighted mode	13	0.584522	0.561877	0.178684	1.76684	0.56 (0.18-1.77)	0.34349
genus.Blautia.id.1992.summary.txt.gz	Thyroid Cancer	MR Egger	13	0.685255	2.11891	0.55311	8.11735	2.12 (0.55-8.12)	0.296578
genus.Blautia.id.1992.summary.txt.gz	Thyroid Cancer	Weighted median	13	0.344783	0.976775	0.496946	1.91991	0.98 (0.50-1.92)	0.945662
genus.Blautia.id.1992.summary.txt.gz	Thyroid Cancer	Inverse variance weighted	13	0.260947	0.840229	0.50382	1.40126	0.84 (0.50-1.40)	0.5047
genus.Blautia.id.1992.summary.txt.gz	Thyroid Cancer	Simple mode	13	0.571964	1.11349	0.362928	3.41627	1.11 (0.36-3.42)	0.854059
genus.Blautia.id.1992.summary.txt.gz	Thyroid Cancer	Weighted mode	13	0.545593	1.20938	0.415091	3.52354	1.21 (0.42-3.52)	0.733549
genus.Butyricicoccus.id.2055.summary.txt.gz	Thyroid Cancer	MR Egger	8	0.54821	0.766741	0.26182	2.24541	0.77 (0.26-2.25)	0.645212
genus.Butyricicoccus.id.2055.summary.txt.gz	Thyroid Cancer	Weighted median	8	0.37741	0.97989	0.467649	2.05322	0.98 (0.47-2.05)	0.957072
genus.Butyricicoccus.id.2055.summary.txt.gz	Thyroid Cancer	Inverse variance weighted	8	0.28048	1.09408	0.631393	1.89582	1.09 (0.63-1.90)	0.748536
genus.Butyricicoccus.id.2055.summary.txt.gz	Thyroid Cancer	Simple mode	8	0.575222	0.890477	0.288392	2.74955	0.89 (0.29-2.75)	0.845919
genus.Butyricicoccus.id.2055.summary.txt.gz	Thyroid Cancer	Weighted mode	8	0.463781	0.881927	0.355348	2.18883	0.88 (0.36-2.19)	0.794271
genus.Butyricimonas.id.945.summary.txt.gz	Thyroid Cancer	MR Egger	13	0.756393	0.538695	0.122317	2.37245	0.54 (0.12-2.37)	0.430809
genus.Butyricimonas.id.945.summary.txt.gz	Thyroid Cancer	Weighted median	13	0.285332	0.896324	0.512372	1.568	0.90 (0.51-1.57)	0.701276
genus.Butyricimonas.id.945.summary.txt.gz	Thyroid Cancer	Inverse variance weighted	13	0.21261	0.85423	0.563115	1.29584	0.85 (0.56-1.30)	0.458664
genus.Butyricimonas.id.945.summary.txt.gz	Thyroid Cancer	Simple mode	13	0.453789	0.865456	0.355608	2.10629	0.87 (0.36-2.11)	0.755636
genus.Butyricimonas.id.945.summary.txt.gz	Thyroid Cancer	Weighted mode	13	0.418953	0.865456	0.380737	1.96727	0.87 (0.38-1.97)	0.736137
genus.Butyrivibrio.id.1993.summary.txt.gz	Thyroid Cancer	MR Egger	15	0.4618	1.95262	0.789814	4.82735	1.95 (0.79-4.83)	0.171015
genus.Butyrivibrio.id.1993.summary.txt.gz	Thyroid Cancer	Weighted median	15	0.148264	1.1204	0.837855	1.49823	1.12 (0.84-1.50)	0.443207
genus.Butyrivibrio.id.1993.summary.txt.gz	Thyroid Cancer	Inverse variance weighted	15	0.111367	1.01783	0.818238	1.26612	1.02 (0.82-1.27)	0.87388
genus.Butyrivibrio.id.1993.summary.txt.gz	Thyroid Cancer	Simple mode	15	0.27431	1.36824	0.799215	2.34238	1.37 (0.80-2.34)	0.272229
genus.Butyrivibrio.id.1993.summary.txt.gz	Thyroid Cancer	Weighted mode	15	0.288024	1.33145	0.757101	2.34151	1.33 (0.76-2.34)	0.337138
genus.CandidatusSoleaferrea.id.11350.summary.txt.gz	Thyroid Cancer	MR Egger	10	1.84441	0.103923	0.00279716	3.86107	0.10 (0.00-3.86)	0.254509
genus.CandidatusSoleaferrea.id.11350.summary.txt.gz	Thyroid Cancer	Weighted median	10	0.230365	0.788434	0.501967	1.23838	0.79 (0.50-1.24)	0.302132
genus.CandidatusSoleaferrea.id.11350.summary.txt.gz	Thyroid Cancer	Inverse variance weighted	10	0.172476	0.996103	0.710379	1.39675	1.00 (0.71-1.40)	0.981938
genus.CandidatusSoleaferrea.id.11350.summary.txt.gz	Thyroid Cancer	Simple mode	10	0.406874	0.689643	0.31066	1.53096	0.69 (0.31-1.53)	0.384918
genus.CandidatusSoleaferrea.id.11350.summary.txt.gz	Thyroid Cancer	Weighted mode	10	0.387372	0.689643	0.322765	1.47354	0.69 (0.32-1.47)	0.362499
genus.Catenibacterium.id.2153.summary.txt.gz	Thyroid Cancer	MR Egger	4	2.56373	9.28253	0.061006	1412.41	9.28 (0.06-1412.41)	0.476422
genus.Catenibacterium.id.2153.summary.txt.gz	Thyroid Cancer	Weighted median	4	0.245648	0.756584	0.467473	1.2245	0.76 (0.47-1.22)	0.256152
genus.Catenibacterium.id.2153.summary.txt.gz	Thyroid Cancer	Inverse variance weighted	4	0.204482	0.791086	0.529865	1.18109	0.79 (0.53-1.18)	0.251771
genus.Catenibacterium.id.2153.summary.txt.gz	Thyroid Cancer	Simple mode	4	0.359672	0.651903	0.322125	1.31929	0.65 (0.32-1.32)	0.319778
genus.Catenibacterium.id.2153.summary.txt.gz	Thyroid Cancer	Weighted mode	4	0.330545	0.649602	0.339846	1.24169	0.65 (0.34-1.24)	0.282937
genus.ChristensenellaceaeR.7group.id.11283.summary.txt.gz	Thyroid Cancer	MR Egger	9	1.04442	0.422228	0.0545149	3.27023	0.42 (0.05-3.27)	0.436294
genus.ChristensenellaceaeR.7group.id.11283.summary.txt.gz	Thyroid Cancer	Weighted median	9	0.427242	0.923379	0.399672	2.13332	0.92 (0.40-2.13)	0.851988
genus.ChristensenellaceaeR.7group.id.11283.summary.txt.gz	Thyroid Cancer	Inverse variance weighted	9	0.309569	0.86151	0.469623	1.58041	0.86 (0.47-1.58)	0.630134
genus.ChristensenellaceaeR.7group.id.11283.summary.txt.gz	Thyroid Cancer	Simple mode	9	0.707901	1.81106	0.452227	7.25288	1.81 (0.45-7.25)	0.425839
genus.ChristensenellaceaeR.7group.id.11283.summary.txt.gz	Thyroid Cancer	Weighted mode	9	0.723228	1.74999	0.424045	7.22203	1.75 (0.42-7.22)	0.461319
genus.Clostridiumsensustricto1.id.1873.summary.txt.gz	Thyroid Cancer	MR Egger	7	0.679959	0.393928	0.103902	1.49351	0.39 (0.10-1.49)	0.228984
genus.Clostridiumsensustricto1.id.1873.summary.txt.gz	Thyroid Cancer	Weighted median	7	0.355595	0.780874	0.388948	1.56772	0.78 (0.39-1.57)	0.486697
genus.Clostridiumsensustricto1.id.1873.summary.txt.gz	Thyroid Cancer	Inverse variance weighted	7	0.264186	0.716061	0.426648	1.20179	0.72 (0.43-1.20)	0.20615
genus.Clostridiumsensustricto1.id.1873.summary.txt.gz	Thyroid Cancer	Simple mode	7	0.527334	0.986281	0.350853	2.77253	0.99 (0.35-2.77)	0.979951
genus.Clostridiumsensustricto1.id.1873.summary.txt.gz	Thyroid Cancer	Weighted mode	7	0.464634	0.954146	0.383805	2.37203	0.95 (0.38-2.37)	0.922823
genus.Collinsella.id.815.summary.txt.gz	Thyroid Cancer	MR Egger	10	1.11552	0.776941	0.0872651	6.91727	0.78 (0.09-6.92)	0.826677
genus.Collinsella.id.815.summary.txt.gz	Thyroid Cancer	Weighted median	10	0.359498	1.33431	0.659548	2.69941	1.33 (0.66-2.70)	0.422394
genus.Collinsella.id.815.summary.txt.gz	Thyroid Cancer	Inverse variance weighted	10	0.285614	1.23178	0.70374	2.15601	1.23 (0.70-2.16)	0.465479
genus.Collinsella.id.815.summary.txt.gz	Thyroid Cancer	Simple mode	10	0.601175	1.74121	0.535944	5.65693	1.74 (0.54-5.66)	0.380339
genus.Collinsella.id.815.summary.txt.gz	Thyroid Cancer	Weighted mode	10	0.609665	1.68521	0.51015	5.56689	1.69 (0.51-5.57)	0.414189
genus.Coprobacter.id.949.summary.txt.gz	Thyroid Cancer	MR Egger	10	0.674758	1.8285	0.487225	6.86215	1.83 (0.49-6.86)	0.397223
genus.Coprobacter.id.949.summary.txt.gz	Thyroid Cancer	Weighted median	10	0.244996	0.86416	0.534625	1.39681	0.86 (0.53-1.40)	0.551229
genus.Coprobacter.id.949.summary.txt.gz	Thyroid Cancer	Inverse variance weighted	10	0.180092	0.817344	0.574258	1.16333	0.82 (0.57-1.16)	0.262731
genus.Coprobacter.id.949.summary.txt.gz	Thyroid Cancer	Simple mode	10	0.409398	0.868819	0.389442	1.93828	0.87 (0.39-1.94)	0.739125
genus.Coprobacter.id.949.summary.txt.gz	Thyroid Cancer	Weighted mode	10	0.39658	0.913458	0.419868	1.9873	0.91 (0.42-1.99)	0.824556
genus.Coprococcus1.id.11301.summary.txt.gz	Thyroid Cancer	MR Egger	12	0.597964	1.14396	0.354336	3.69325	1.14 (0.35-3.69)	0.826564
genus.Coprococcus1.id.11301.summary.txt.gz	Thyroid Cancer	Weighted median	12	0.321662	1.05897	0.563742	1.98925	1.06 (0.56-1.99)	0.858617
genus.Coprococcus1.id.11301.summary.txt.gz	Thyroid Cancer	Inverse variance weighted	12	0.237043	1.06503	0.669248	1.69488	1.07 (0.67-1.69)	0.790397
genus.Coprococcus1.id.11301.summary.txt.gz	Thyroid Cancer	Simple mode	12	0.519827	1.72213	0.621698	4.77035	1.72 (0.62-4.77)	0.318155
genus.Coprococcus1.id.11301.summary.txt.gz	Thyroid Cancer	Weighted mode	12	0.434137	1.29822	0.554377	3.04014	1.30 (0.55-3.04)	0.559901
genus.Coprococcus2.id.11302.summary.txt.gz	Thyroid Cancer	MR Egger	9	1.38769	1.01082	0.0665967	15.3425	1.01 (0.07-15.34)	0.994028
genus.Coprococcus2.id.11302.summary.txt.gz	Thyroid Cancer	Weighted median	9	0.317965	0.98821	0.529898	1.84292	0.99 (0.53-1.84)	0.970245
genus.Coprococcus2.id.11302.summary.txt.gz	Thyroid Cancer	Inverse variance weighted	9	0.247256	0.792379	0.48805	1.28648	0.79 (0.49-1.29)	0.346606
genus.Coprococcus2.id.11302.summary.txt.gz	Thyroid Cancer	Simple mode	9	0.416559	1.00802	0.445539	2.28061	1.01 (0.45-2.28)	0.985174
genus.Coprococcus2.id.11302.summary.txt.gz	Thyroid Cancer	Weighted mode	9	0.419932	1.02821	0.451469	2.34172	1.03 (0.45-2.34)	0.948807
genus.Coprococcus3.id.11303.summary.txt.gz	Thyroid Cancer	MR Egger	11	1.67044	0.210178	0.00795574	5.55258	0.21 (0.01-5.55)	0.374798
genus.Coprococcus3.id.11303.summary.txt.gz	Thyroid Cancer	Weighted median	11	0.362076	1.15459	0.567833	2.34764	1.15 (0.57-2.35)	0.691374
genus.Coprococcus3.id.11303.summary.txt.gz	Thyroid Cancer	Inverse variance weighted	11	0.272216	1.09015	0.639397	1.85866	1.09 (0.64-1.86)	0.751185
genus.Coprococcus3.id.11303.summary.txt.gz	Thyroid Cancer	Simple mode	11	0.561735	1.22454	0.407208	3.68241	1.22 (0.41-3.68)	0.72589
genus.Coprococcus3.id.11303.summary.txt.gz	Thyroid Cancer	Weighted mode	11	0.529344	1.23422	0.437327	3.48321	1.23 (0.44-3.48)	0.699318
genus.DefluviitaleaceaeUCG011.id.11287.summary.txt.gz	Thyroid Cancer	MR Egger	10	0.859814	1.74961	0.324378	9.43688	1.75 (0.32-9.44)	0.533543
genus.DefluviitaleaceaeUCG011.id.11287.summary.txt.gz	Thyroid Cancer	Weighted median	10	0.276802	1.3662	0.794138	2.35036	1.37 (0.79-2.35)	0.259623
genus.DefluviitaleaceaeUCG011.id.11287.summary.txt.gz	Thyroid Cancer	Inverse variance weighted	10	0.217887	1.27975	0.834943	1.96154	1.28 (0.83-1.96)	0.257597
genus.DefluviitaleaceaeUCG011.id.11287.summary.txt.gz	Thyroid Cancer	Simple mode	10	0.387691	1.43329	0.670384	3.06438	1.43 (0.67-3.06)	0.377379
genus.DefluviitaleaceaeUCG011.id.11287.summary.txt.gz	Thyroid Cancer	Weighted mode	10	0.359908	1.43329	0.707903	2.90197	1.43 (0.71-2.90)	0.343356
genus.Desulfovibrio.id.3173.summary.txt.gz	Thyroid Cancer	MR Egger	11	0.622242	1.44142	0.425723	4.88039	1.44 (0.43-4.88)	0.571247
genus.Desulfovibrio.id.3173.summary.txt.gz	Thyroid Cancer	Weighted median	11	0.284148	1.19905	0.687015	2.09271	1.20 (0.69-2.09)	0.522914
genus.Desulfovibrio.id.3173.summary.txt.gz	Thyroid Cancer	Inverse variance weighted	11	0.205808	1.35004	0.901904	2.02085	1.35 (0.90-2.02)	0.144748
genus.Desulfovibrio.id.3173.summary.txt.gz	Thyroid Cancer	Simple mode	11	0.467835	0.967347	0.386681	2.41998	0.97 (0.39-2.42)	0.944827
genus.Desulfovibrio.id.3173.summary.txt.gz	Thyroid Cancer	Weighted mode	11	0.436925	1.09465	0.464896	2.57746	1.09 (0.46-2.58)	0.840185
genus.Dialister.id.2183.summary.txt.gz	Thyroid Cancer	MR Egger	11	0.948097	0.850445	0.13262	5.4536	0.85 (0.13-5.45)	0.868111
genus.Dialister.id.2183.summary.txt.gz	Thyroid Cancer	Weighted median	11	0.320263	1.03537	0.55269	1.93958	1.04 (0.55-1.94)	0.913577
genus.Dialister.id.2183.summary.txt.gz	Thyroid Cancer	Inverse variance weighted	11	0.230687	1.13322	0.721023	1.78106	1.13 (0.72-1.78)	0.587729
genus.Dialister.id.2183.summary.txt.gz	Thyroid Cancer	Simple mode	11	0.491959	0.989592	0.377305	2.5955	0.99 (0.38-2.60)	0.983452
genus.Dialister.id.2183.summary.txt.gz	Thyroid Cancer	Weighted mode	11	0.484362	1.00507	0.388953	2.59712	1.01 (0.39-2.60)	0.991882
genus.Dorea.id.1997.summary.txt.gz	Thyroid Cancer	MR Egger	11	0.688512	0.629098	0.163172	2.42544	0.63 (0.16-2.43)	0.517765
genus.Dorea.id.1997.summary.txt.gz	Thyroid Cancer	Weighted median	11	0.370085	1.40539	0.680417	2.90282	1.41 (0.68-2.90)	0.357802
genus.Dorea.id.1997.summary.txt.gz	Thyroid Cancer	Inverse variance weighted	11	0.290756	1.36446	0.771728	2.41245	1.36 (0.77-2.41)	0.285162
genus.Dorea.id.1997.summary.txt.gz	Thyroid Cancer	Simple mode	11	0.631754	1.60239	0.464523	5.52748	1.60 (0.46-5.53)	0.472652
genus.Dorea.id.1997.summary.txt.gz	Thyroid Cancer	Weighted mode	11	0.525846	1.16514	0.41569	3.26579	1.17 (0.42-3.27)	0.77725
genus.Eggerthella.id.819.summary.txt.gz	Thyroid Cancer	MR Egger	10	0.755717	3.35375	0.762521	14.7506	3.35 (0.76-14.75)	0.147993
genus.Eggerthella.id.819.summary.txt.gz	Thyroid Cancer	Weighted median	10	0.223459	1.25669	0.810995	1.94734	1.26 (0.81-1.95)	0.306547
genus.Eggerthella.id.819.summary.txt.gz	Thyroid Cancer	Inverse variance weighted	10	0.165128	1.12007	0.810373	1.54812	1.12 (0.81-1.55)	0.492284
genus.Eggerthella.id.819.summary.txt.gz	Thyroid Cancer	Simple mode	10	0.342126	1.33203	0.681226	2.60458	1.33 (0.68-2.60)	0.423719
genus.Eggerthella.id.819.summary.txt.gz	Thyroid Cancer	Weighted mode	10	0.341779	1.34737	0.689537	2.63277	1.35 (0.69-2.63)	0.405687
genus.Eisenbergiella.id.11304.summary.txt.gz	Thyroid Cancer	MR Egger	11	1.1664	0.136963	0.0139234	1.34729	0.14 (0.01-1.35)	0.122496
genus.Eisenbergiella.id.11304.summary.txt.gz	Thyroid Cancer	Weighted median	11	0.216161	0.982033	0.642875	1.50012	0.98 (0.64-1.50)	0.933156
genus.Eisenbergiella.id.11304.summary.txt.gz	Thyroid Cancer	Inverse variance weighted	11	0.157556	0.817282	0.600148	1.11298	0.82 (0.60-1.11)	0.200323
genus.Eisenbergiella.id.11304.summary.txt.gz	Thyroid Cancer	Simple mode	11	0.383079	1.11619	0.526809	2.36494	1.12 (0.53-2.36)	0.780023
genus.Eisenbergiella.id.11304.summary.txt.gz	Thyroid Cancer	Weighted mode	11	0.372183	1.1349	0.547204	2.35378	1.13 (0.55-2.35)	0.740885
genus.Enterorhabdus.id.820.summary.txt.gz	Thyroid Cancer	MR Egger	6	0.659607	2.19013	0.601174	7.97883	2.19 (0.60-7.98)	0.300366
genus.Enterorhabdus.id.820.summary.txt.gz	Thyroid Cancer	Weighted median	6	0.342296	1.37387	0.70239	2.68729	1.37 (0.70-2.69)	0.353434
genus.Enterorhabdus.id.820.summary.txt.gz	Thyroid Cancer	Inverse variance weighted	6	0.250307	1.12141	0.686593	1.8316	1.12 (0.69-1.83)	0.647103
genus.Enterorhabdus.id.820.summary.txt.gz	Thyroid Cancer	Simple mode	6	0.471151	1.30111	0.516729	3.27617	1.30 (0.52-3.28)	0.600479
genus.Enterorhabdus.id.820.summary.txt.gz	Thyroid Cancer	Weighted mode	6	0.405108	1.37538	0.621711	3.0427	1.38 (0.62-3.04)	0.467044
genus.Erysipelatoclostridium.id.11381.summary.txt.gz	Thyroid Cancer	MR Egger	16	0.68538	1.73922	0.453886	6.66442	1.74 (0.45-6.66)	0.432891
genus.Erysipelatoclostridium.id.11381.summary.txt.gz	Thyroid Cancer	Weighted median	16	0.229851	1.25792	0.801677	1.97381	1.26 (0.80-1.97)	0.318138
genus.Erysipelatoclostridium.id.11381.summary.txt.gz	Thyroid Cancer	Inverse variance weighted	16	0.170772	1.03729	0.742226	1.44966	1.04 (0.74-1.45)	0.830241
genus.Erysipelatoclostridium.id.11381.summary.txt.gz	Thyroid Cancer	Simple mode	16	0.419344	1.37939	0.606367	3.13792	1.38 (0.61-3.14)	0.454974
genus.Erysipelatoclostridium.id.11381.summary.txt.gz	Thyroid Cancer	Weighted mode	16	0.408704	1.39667	0.626898	3.11164	1.40 (0.63-3.11)	0.426474
genus.ErysipelotrichaceaeUCG003.id.11384.summary.txt.gz	Thyroid Cancer	MR Egger	17	0.538761	1.30967	0.455574	3.765	1.31 (0.46-3.76)	0.623827
genus.ErysipelotrichaceaeUCG003.id.11384.summary.txt.gz	Thyroid Cancer	Weighted median	17	0.260197	1.01399	0.608907	1.68857	1.01 (0.61-1.69)	0.957407
genus.ErysipelotrichaceaeUCG003.id.11384.summary.txt.gz	Thyroid Cancer	Inverse variance weighted	17	0.191268	1.13062	0.77715	1.64485	1.13 (0.78-1.64)	0.520979
genus.ErysipelotrichaceaeUCG003.id.11384.summary.txt.gz	Thyroid Cancer	Simple mode	17	0.463879	0.800706	0.322561	1.98763	0.80 (0.32-1.99)	0.638325
genus.ErysipelotrichaceaeUCG003.id.11384.summary.txt.gz	Thyroid Cancer	Weighted mode	17	0.439283	0.925589	0.391285	2.18949	0.93 (0.39-2.19)	0.862482
genus.Escherichia.Shigella.id.3504.summary.txt.gz	Thyroid Cancer	MR Egger	10	0.929399	0.627889	0.101569	3.88153	0.63 (0.10-3.88)	0.630034
genus.Escherichia.Shigella.id.3504.summary.txt.gz	Thyroid Cancer	Weighted median	10	0.373646	1.25256	0.602206	2.60527	1.25 (0.60-2.61)	0.546718
genus.Escherichia.Shigella.id.3504.summary.txt.gz	Thyroid Cancer	Inverse variance weighted	10	0.296863	1.47093	0.822046	2.632	1.47 (0.82-2.63)	0.193634
genus.Escherichia.Shigella.id.3504.summary.txt.gz	Thyroid Cancer	Simple mode	10	0.618518	0.880677	0.262013	2.96012	0.88 (0.26-2.96)	0.841804
genus.Escherichia.Shigella.id.3504.summary.txt.gz	Thyroid Cancer	Weighted mode	10	0.543961	0.869831	0.299506	2.52618	0.87 (0.30-2.53)	0.803428
genus.Faecalibacterium.id.2057.summary.txt.gz	Thyroid Cancer	MR Egger	10	0.437617	0.818806	0.347276	1.93058	0.82 (0.35-1.93)	0.659956
genus.Faecalibacterium.id.2057.summary.txt.gz	Thyroid Cancer	Weighted median	10	0.300521	1.0288	0.570852	1.85413	1.03 (0.57-1.85)	0.92472
genus.Faecalibacterium.id.2057.summary.txt.gz	Thyroid Cancer	Inverse variance weighted	10	0.224452	0.985126	0.634505	1.5295	0.99 (0.63-1.53)	0.94677
genus.Faecalibacterium.id.2057.summary.txt.gz	Thyroid Cancer	Simple mode	10	0.395584	0.93582	0.430988	2.03198	0.94 (0.43-2.03)	0.870542
genus.Faecalibacterium.id.2057.summary.txt.gz	Thyroid Cancer	Weighted mode	10	0.310498	1.01206	0.55069	1.85998	1.01 (0.55-1.86)	0.970033
genus.FamilyXIIIAD3011group.id.11293.summary.txt.gz	Thyroid Cancer	MR Egger	13	1.19949	0.345117	0.0328807	3.62237	0.35 (0.03-3.62)	0.394091
genus.FamilyXIIIAD3011group.id.11293.summary.txt.gz	Thyroid Cancer	Weighted median	13	0.313009	0.709791	0.384319	1.3109	0.71 (0.38-1.31)	0.273462
genus.FamilyXIIIAD3011group.id.11293.summary.txt.gz	Thyroid Cancer	Inverse variance weighted	13	0.246382	0.630418	0.38896	1.02177	0.63 (0.39-1.02)	0.061125
genus.FamilyXIIIAD3011group.id.11293.summary.txt.gz	Thyroid Cancer	Simple mode	13	0.478142	0.62245	0.243838	1.58894	0.62 (0.24-1.59)	0.340999
genus.FamilyXIIIAD3011group.id.11293.summary.txt.gz	Thyroid Cancer	Weighted mode	13	0.437037	0.615081	0.261167	1.44859	0.62 (0.26-1.45)	0.287905
genus.FamilyXIIIUCG001.id.11294.summary.txt.gz	Thyroid Cancer	MR Egger	8	0.95463	0.384719	0.0592306	2.49886	0.38 (0.06-2.50)	0.355632
genus.FamilyXIIIUCG001.id.11294.summary.txt.gz	Thyroid Cancer	Weighted median	8	0.369945	0.996107	0.482395	2.05688	1.00 (0.48-2.06)	0.991588
genus.FamilyXIIIUCG001.id.11294.summary.txt.gz	Thyroid Cancer	Inverse variance weighted	8	0.301479	0.783225	0.433773	1.4142	0.78 (0.43-1.41)	0.417679
genus.FamilyXIIIUCG001.id.11294.summary.txt.gz	Thyroid Cancer	Simple mode	8	0.617626	1.03842	0.309485	3.48422	1.04 (0.31-3.48)	0.953034
genus.FamilyXIIIUCG001.id.11294.summary.txt.gz	Thyroid Cancer	Weighted mode	8	0.567898	1.04888	0.344606	3.19251	1.05 (0.34-3.19)	0.935376
genus.Flavonifractor.id.2059.summary.txt.gz	Thyroid Cancer	MR Egger	6	1.22646	1.23149	0.111287	13.6275	1.23 (0.11-13.63)	0.873428
genus.Flavonifractor.id.2059.summary.txt.gz	Thyroid Cancer	Weighted median	6	0.362574	1.31664	0.646902	2.67976	1.32 (0.65-2.68)	0.448034
genus.Flavonifractor.id.2059.summary.txt.gz	Thyroid Cancer	Inverse variance weighted	6	0.29341	1.24602	0.701085	2.21453	1.25 (0.70-2.21)	0.45346
genus.Flavonifractor.id.2059.summary.txt.gz	Thyroid Cancer	Simple mode	6	0.507877	1.54004	0.56914	4.16722	1.54 (0.57-4.17)	0.434014
genus.Flavonifractor.id.2059.summary.txt.gz	Thyroid Cancer	Weighted mode	6	0.507087	1.41844	0.525013	3.83224	1.42 (0.53-3.83)	0.521284
genus.Fusicatenibacter.id.11305.summary.txt.gz	Thyroid Cancer	MR Egger	19	0.866848	0.596785	0.109129	3.26358	0.60 (0.11-3.26)	0.559361
genus.Fusicatenibacter.id.11305.summary.txt.gz	Thyroid Cancer	Weighted median	19	0.310102	0.922223	0.502195	1.69356	0.92 (0.50-1.69)	0.794015
genus.Fusicatenibacter.id.11305.summary.txt.gz	Thyroid Cancer	Inverse variance weighted	19	0.231827	1.39261	0.884085	2.19363	1.39 (0.88-2.19)	0.15313
genus.Fusicatenibacter.id.11305.summary.txt.gz	Thyroid Cancer	Simple mode	19	0.51768	0.927229	0.336147	2.55767	0.93 (0.34-2.56)	0.885583
genus.Fusicatenibacter.id.11305.summary.txt.gz	Thyroid Cancer	Weighted mode	19	0.448699	0.927229	0.38481	2.23423	0.93 (0.38-2.23)	0.868156
genus.Gordonibacter.id.821.summary.txt.gz	Thyroid Cancer	MR Egger	12	0.597548	0.774818	0.240191	2.49944	0.77 (0.24-2.50)	0.678457
genus.Gordonibacter.id.821.summary.txt.gz	Thyroid Cancer	Weighted median	12	0.173755	1.06056	0.754449	1.49086	1.06 (0.75-1.49)	0.735084
genus.Gordonibacter.id.821.summary.txt.gz	Thyroid Cancer	Inverse variance weighted	12	0.134286	1.05823	0.813346	1.37686	1.06 (0.81-1.38)	0.673389
genus.Gordonibacter.id.821.summary.txt.gz	Thyroid Cancer	Simple mode	12	0.289402	1.03574	0.587365	1.8264	1.04 (0.59-1.83)	0.905601
genus.Gordonibacter.id.821.summary.txt.gz	Thyroid Cancer	Weighted mode	12	0.242893	1.04198	0.647301	1.67732	1.04 (0.65-1.68)	0.868619
genus.Haemophilus.id.3698.summary.txt.gz	Thyroid Cancer	MR Egger	9	0.482662	1.13853	0.442074	2.93221	1.14 (0.44-2.93)	0.795833
genus.Haemophilus.id.3698.summary.txt.gz	Thyroid Cancer	Weighted median	9	0.270849	0.967829	0.569177	1.6457	0.97 (0.57-1.65)	0.903903
genus.Haemophilus.id.3698.summary.txt.gz	Thyroid Cancer	Inverse variance weighted	9	0.205392	0.909758	0.608265	1.36069	0.91 (0.61-1.36)	0.645178
genus.Haemophilus.id.3698.summary.txt.gz	Thyroid Cancer	Simple mode	9	0.452616	1.15172	0.47432	2.79654	1.15 (0.47-2.80)	0.762954
genus.Haemophilus.id.3698.summary.txt.gz	Thyroid Cancer	Weighted mode	9	0.431909	1.19183	0.511171	2.77883	1.19 (0.51-2.78)	0.695165
genus.Holdemanella.id.11393.summary.txt.gz	Thyroid Cancer	MR Egger	11	0.558539	1.25025	0.41837	3.73625	1.25 (0.42-3.74)	0.698573
genus.Holdemanella.id.11393.summary.txt.gz	Thyroid Cancer	Weighted median	11	0.246692	1.0897	0.671919	1.76723	1.09 (0.67-1.77)	0.727688
genus.Holdemanella.id.11393.summary.txt.gz	Thyroid Cancer	Inverse variance weighted	11	0.18928	0.901215	0.621885	1.30601	0.90 (0.62-1.31)	0.582656
genus.Holdemanella.id.11393.summary.txt.gz	Thyroid Cancer	Simple mode	11	0.427864	1.21755	0.526357	2.81638	1.22 (0.53-2.82)	0.655322
genus.Holdemanella.id.11393.summary.txt.gz	Thyroid Cancer	Weighted mode	11	0.348768	1.19747	0.604488	2.37216	1.20 (0.60-2.37)	0.61659
genus.Holdemania.id.2157.summary.txt.gz	Thyroid Cancer	MR Egger	14	0.576434	4.00516	1.29404	12.3963	4.01 (1.29-12.40)	0.0330823
genus.Holdemania.id.2157.summary.txt.gz	Thyroid Cancer	Weighted median	14	0.281349	1.13009	0.651065	1.96157	1.13 (0.65-1.96)	0.663791
genus.Holdemania.id.2157.summary.txt.gz	Thyroid Cancer	Inverse variance weighted	14	0.2366	0.96288	0.605584	1.53098	0.96 (0.61-1.53)	0.872979
genus.Holdemania.id.2157.summary.txt.gz	Thyroid Cancer	Simple mode	14	0.542146	1.32718	0.458614	3.84074	1.33 (0.46-3.84)	0.610376
genus.Holdemania.id.2157.summary.txt.gz	Thyroid Cancer	Weighted mode	14	0.537376	1.35544	0.472777	3.88601	1.36 (0.47-3.89)	0.58107
genus.Howardella.id.2000.summary.txt.gz	Thyroid Cancer	MR Egger	9	0.699234	0.599648	0.152299	2.361	0.60 (0.15-2.36)	0.488297
genus.Howardella.id.2000.summary.txt.gz	Thyroid Cancer	Weighted median	9	0.187214	0.839337	0.581536	1.21142	0.84 (0.58-1.21)	0.349518
genus.Howardella.id.2000.summary.txt.gz	Thyroid Cancer	Inverse variance weighted	9	0.166314	0.784181	0.566039	1.08639	0.78 (0.57-1.09)	0.143801
genus.Howardella.id.2000.summary.txt.gz	Thyroid Cancer	Simple mode	9	0.322138	0.833761	0.443438	1.56766	0.83 (0.44-1.57)	0.587965
genus.Howardella.id.2000.summary.txt.gz	Thyroid Cancer	Weighted mode	9	0.252796	0.816151	0.497263	1.33954	0.82 (0.50-1.34)	0.444828
genus.Hungatella.id.11306.summary.txt.gz	Thyroid Cancer	MR Egger	5	1.23756	0.194823	0.017227	2.20328	0.19 (0.02-2.20)	0.278022
genus.Hungatella.id.11306.summary.txt.gz	Thyroid Cancer	Weighted median	5	0.271335	1.12434	0.660588	1.91364	1.12 (0.66-1.91)	0.665806
genus.Hungatella.id.11306.summary.txt.gz	Thyroid Cancer	Inverse variance weighted	5	0.213688	1.22069	0.802991	1.85567	1.22 (0.80-1.86)	0.350711
genus.Hungatella.id.11306.summary.txt.gz	Thyroid Cancer	Simple mode	5	0.390538	1.02664	0.477511	2.20724	1.03 (0.48-2.21)	0.949565
genus.Hungatella.id.11306.summary.txt.gz	Thyroid Cancer	Weighted mode	5	0.376205	0.990245	0.473707	2.07002	0.99 (0.47-2.07)	0.98046
genus.Intestinibacter.id.11345.summary.txt.gz	Thyroid Cancer	MR Egger	15	0.72798	1.20142	0.288419	5.00452	1.20 (0.29-5.00)	0.80493
genus.Intestinibacter.id.11345.summary.txt.gz	Thyroid Cancer	Weighted median	15	0.281711	0.893764	0.514548	1.55246	0.89 (0.51-1.55)	0.690125
genus.Intestinibacter.id.11345.summary.txt.gz	Thyroid Cancer	Inverse variance weighted	15	0.216226	0.977916	0.640098	1.49402	0.98 (0.64-1.49)	0.917743
genus.Intestinibacter.id.11345.summary.txt.gz	Thyroid Cancer	Simple mode	15	0.474389	0.969324	0.382526	2.45627	0.97 (0.38-2.46)	0.948564
genus.Intestinibacter.id.11345.summary.txt.gz	Thyroid Cancer	Weighted mode	15	0.451597	0.950161	0.392094	2.30253	0.95 (0.39-2.30)	0.911474
genus.Intestinimonas.id.2062.summary.txt.gz	Thyroid Cancer	MR Egger	16	0.512975	1.66721	0.61001	4.55662	1.67 (0.61-4.56)	0.335946
genus.Intestinimonas.id.2062.summary.txt.gz	Thyroid Cancer	Weighted median	16	0.247589	1.14015	0.701792	1.8523	1.14 (0.70-1.85)	0.596298
genus.Intestinimonas.id.2062.summary.txt.gz	Thyroid Cancer	Inverse variance weighted	16	0.184112	1.2189	0.849665	1.74858	1.22 (0.85-1.75)	0.282313
genus.Intestinimonas.id.2062.summary.txt.gz	Thyroid Cancer	Simple mode	16	0.376941	1.19929	0.572881	2.51063	1.20 (0.57-2.51)	0.636685
genus.Intestinimonas.id.2062.summary.txt.gz	Thyroid Cancer	Weighted mode	16	0.394548	1.12386	0.518638	2.43532	1.12 (0.52-2.44)	0.771329
genus.Lachnoclostridium.id.11308.summary.txt.gz	Thyroid Cancer	MR Egger	13	0.872943	0.391185	0.0706836	2.16494	0.39 (0.07-2.16)	0.30531
genus.Lachnoclostridium.id.11308.summary.txt.gz	Thyroid Cancer	Weighted median	13	0.358265	1.24029	0.614559	2.50314	1.24 (0.61-2.50)	0.547783
genus.Lachnoclostridium.id.11308.summary.txt.gz	Thyroid Cancer	Inverse variance weighted	13	0.267004	1.26011	0.746673	2.1266	1.26 (0.75-2.13)	0.386544
genus.Lachnoclostridium.id.11308.summary.txt.gz	Thyroid Cancer	Simple mode	13	0.547194	1.31519	0.449995	3.84388	1.32 (0.45-3.84)	0.625637
genus.Lachnoclostridium.id.11308.summary.txt.gz	Thyroid Cancer	Weighted mode	13	0.569257	1.21917	0.399488	3.72072	1.22 (0.40-3.72)	0.733777
genus.Lachnospira.id.2004.summary.txt.gz	Thyroid Cancer	MR Egger	6	2.27626	0.192196	0.00221898	16.647	0.19 (0.00-1.665000e+01)	0.508846
genus.Lachnospira.id.2004.summary.txt.gz	Thyroid Cancer	Weighted median	6	0.481961	0.840292	0.326721	2.16114	0.84 (0.33-2.16)	0.718072
genus.Lachnospira.id.2004.summary.txt.gz	Thyroid Cancer	Inverse variance weighted	6	0.385226	0.97736	0.459349	2.07953	0.98 (0.46-2.08)	0.952596
genus.Lachnospira.id.2004.summary.txt.gz	Thyroid Cancer	Simple mode	6	0.698344	0.699953	0.178084	2.75113	0.70 (0.18-2.75)	0.631211
genus.Lachnospira.id.2004.summary.txt.gz	Thyroid Cancer	Weighted mode	6	0.692623	0.63834	0.16424	2.48099	0.64 (0.16-2.48)	0.545506
genus.LachnospiraceaeFCS020group.id.11314.summary.txt.gz	Thyroid Cancer	MR Egger	13	0.741694	0.514798	0.120308	2.20282	0.51 (0.12-2.20)	0.389837
genus.LachnospiraceaeFCS020group.id.11314.summary.txt.gz	Thyroid Cancer	Weighted median	13	0.321963	1.37951	0.733948	2.5929	1.38 (0.73-2.59)	0.31766
genus.LachnospiraceaeFCS020group.id.11314.summary.txt.gz	Thyroid Cancer	Inverse variance weighted	13	0.271935	1.09096	0.640226	1.85902	1.09 (0.64-1.86)	0.748859
genus.LachnospiraceaeFCS020group.id.11314.summary.txt.gz	Thyroid Cancer	Simple mode	13	0.500066	1.66448	0.624617	4.43551	1.66 (0.62-4.44)	0.328358
genus.LachnospiraceaeFCS020group.id.11314.summary.txt.gz	Thyroid Cancer	Weighted mode	13	0.498109	1.51706	0.571482	4.02718	1.52 (0.57-4.03)	0.419107
genus.LachnospiraceaeNC2004group.id.11316.summary.txt.gz	Thyroid Cancer	MR Egger	9	0.742701	0.453306	0.105728	1.94353	0.45 (0.11-1.94)	0.322106
genus.LachnospiraceaeNC2004group.id.11316.summary.txt.gz	Thyroid Cancer	Weighted median	9	0.252209	1.02097	0.622768	1.67377	1.02 (0.62-1.67)	0.93443
genus.LachnospiraceaeNC2004group.id.11316.summary.txt.gz	Thyroid Cancer	Inverse variance weighted	9	0.182786	0.925689	0.646956	1.32451	0.93 (0.65-1.32)	0.6727
genus.LachnospiraceaeNC2004group.id.11316.summary.txt.gz	Thyroid Cancer	Simple mode	9	0.433568	1.16772	0.499206	2.7315	1.17 (0.50-2.73)	0.729872
genus.LachnospiraceaeNC2004group.id.11316.summary.txt.gz	Thyroid Cancer	Weighted mode	9	0.3941	1.07904	0.498395	2.33617	1.08 (0.50-2.34)	0.851743
genus.LachnospiraceaeND3007group.id.11317.summary.txt.gz	Thyroid Cancer	MR Egger	3	9.6615	30.3301	1.81e-07	5080542456	30.33 (0.00-5080542456.00)	0.783871
genus.LachnospiraceaeND3007group.id.11317.summary.txt.gz	Thyroid Cancer	Weighted median	3	0.645662	1.66761	0.470431	5.91145	1.67 (0.47-5.91)	0.428336
genus.LachnospiraceaeND3007group.id.11317.summary.txt.gz	Thyroid Cancer	Inverse variance weighted	3	0.518635	1.50177	0.543416	4.15026	1.50 (0.54-4.15)	0.433001
genus.LachnospiraceaeND3007group.id.11317.summary.txt.gz	Thyroid Cancer	Simple mode	3	0.835829	2.0429	0.396986	10.5128	2.04 (0.40-10.51)	0.482768
genus.LachnospiraceaeND3007group.id.11317.summary.txt.gz	Thyroid Cancer	Weighted mode	3	0.814719	2.0429	0.413755	10.0867	2.04 (0.41-10.09)	0.473053
genus.LachnospiraceaeNK4A136group.id.11319.summary.txt.gz	Thyroid Cancer	MR Egger	15	0.393919	1.35124	0.62434	2.92443	1.35 (0.62-2.92)	0.458413
genus.LachnospiraceaeNK4A136group.id.11319.summary.txt.gz	Thyroid Cancer	Weighted median	15	0.301489	1.26304	0.699498	2.28061	1.26 (0.70-2.28)	0.438592
genus.LachnospiraceaeNK4A136group.id.11319.summary.txt.gz	Thyroid Cancer	Inverse variance weighted	15	0.19725	1.21669	0.826563	1.79094	1.22 (0.83-1.79)	0.320065
genus.LachnospiraceaeNK4A136group.id.11319.summary.txt.gz	Thyroid Cancer	Simple mode	15	0.435608	1.38477	0.589631	3.25218	1.38 (0.59-3.25)	0.467245
genus.LachnospiraceaeNK4A136group.id.11319.summary.txt.gz	Thyroid Cancer	Weighted mode	15	0.312803	1.31287	0.711147	2.42373	1.31 (0.71-2.42)	0.39884
genus.LachnospiraceaeUCG001.id.11321.summary.txt.gz	Thyroid Cancer	MR Egger	13	0.79358	1.09101	0.230314	5.16819	1.09 (0.23-5.17)	0.914575
genus.LachnospiraceaeUCG001.id.11321.summary.txt.gz	Thyroid Cancer	Weighted median	13	0.234493	0.860849	0.543654	1.36311	0.86 (0.54-1.36)	0.522836
genus.LachnospiraceaeUCG001.id.11321.summary.txt.gz	Thyroid Cancer	Inverse variance weighted	13	0.183044	0.85491	0.597186	1.22386	0.85 (0.60-1.22)	0.391777
genus.LachnospiraceaeUCG001.id.11321.summary.txt.gz	Thyroid Cancer	Simple mode	13	0.36444	0.830867	0.406738	1.69726	0.83 (0.41-1.70)	0.620382
genus.LachnospiraceaeUCG001.id.11321.summary.txt.gz	Thyroid Cancer	Weighted mode	13	0.363264	0.822919	0.403776	1.67716	0.82 (0.40-1.68)	0.601406
genus.LachnospiraceaeUCG004.id.11324.summary.txt.gz	Thyroid Cancer	MR Egger	14	1.24243	1.69313	0.148289	19.3317	1.69 (0.15-19.33)	0.679189
genus.LachnospiraceaeUCG004.id.11324.summary.txt.gz	Thyroid Cancer	Weighted median	14	0.350362	1.47214	0.740825	2.9254	1.47 (0.74-2.93)	0.269693
genus.LachnospiraceaeUCG004.id.11324.summary.txt.gz	Thyroid Cancer	Inverse variance weighted	14	0.270014	1.34357	0.791444	2.28087	1.34 (0.79-2.28)	0.27406
genus.LachnospiraceaeUCG004.id.11324.summary.txt.gz	Thyroid Cancer	Simple mode	14	0.732744	3.18048	0.756429	13.3726	3.18 (0.76-13.37)	0.138342
genus.LachnospiraceaeUCG004.id.11324.summary.txt.gz	Thyroid Cancer	Weighted mode	14	0.660137	2.32545	0.637658	8.48061	2.33 (0.64-8.48)	0.223464
genus.LachnospiraceaeUCG008.id.11328.summary.txt.gz	Thyroid Cancer	MR Egger	13	0.804995	0.734	0.15152	3.55567	0.73 (0.15-3.56)	0.708183
genus.LachnospiraceaeUCG008.id.11328.summary.txt.gz	Thyroid Cancer	Weighted median	13	0.198031	0.961394	0.65213	1.41732	0.96 (0.65-1.42)	0.842412
genus.LachnospiraceaeUCG008.id.11328.summary.txt.gz	Thyroid Cancer	Inverse variance weighted	13	0.155385	0.940795	0.693791	1.27574	0.94 (0.69-1.28)	0.694493
genus.LachnospiraceaeUCG008.id.11328.summary.txt.gz	Thyroid Cancer	Simple mode	13	0.31841	1.13358	0.607316	2.11586	1.13 (0.61-2.12)	0.700665
genus.LachnospiraceaeUCG008.id.11328.summary.txt.gz	Thyroid Cancer	Weighted mode	13	0.345617	1.13955	0.578812	2.24351	1.14 (0.58-2.24)	0.712054
genus.LachnospiraceaeUCG010.id.11330.summary.txt.gz	Thyroid Cancer	MR Egger	10	0.792841	0.727003	0.153694	3.43888	0.73 (0.15-3.44)	0.698119
genus.LachnospiraceaeUCG010.id.11330.summary.txt.gz	Thyroid Cancer	Weighted median	10	0.32598	1.24973	0.659686	2.36753	1.25 (0.66-2.37)	0.494056
genus.LachnospiraceaeUCG010.id.11330.summary.txt.gz	Thyroid Cancer	Inverse variance weighted	10	0.259616	0.9407	0.565538	1.56474	0.94 (0.57-1.56)	0.813847
genus.LachnospiraceaeUCG010.id.11330.summary.txt.gz	Thyroid Cancer	Simple mode	10	0.585124	1.61809	0.513968	5.09415	1.62 (0.51-5.09)	0.432058
genus.LachnospiraceaeUCG010.id.11330.summary.txt.gz	Thyroid Cancer	Weighted mode	10	0.518289	1.57974	0.572018	4.36278	1.58 (0.57-4.36)	0.400589
genus.Lactobacillus.id.1837.summary.txt.gz	Thyroid Cancer	MR Egger	9	0.516627	0.853749	0.310148	2.35013	0.85 (0.31-2.35)	0.768462
genus.Lactobacillus.id.1837.summary.txt.gz	Thyroid Cancer	Weighted median	9	0.255458	0.927426	0.56212	1.53013	0.93 (0.56-1.53)	0.768046
genus.Lactobacillus.id.1837.summary.txt.gz	Thyroid Cancer	Inverse variance weighted	9	0.183759	0.893767	0.623456	1.28128	0.89 (0.62-1.28)	0.541077
genus.Lactobacillus.id.1837.summary.txt.gz	Thyroid Cancer	Simple mode	9	0.439239	0.511574	0.216282	1.21003	0.51 (0.22-1.21)	0.165532
genus.Lactobacillus.id.1837.summary.txt.gz	Thyroid Cancer	Weighted mode	9	0.319542	1.1428	0.6109	2.13782	1.14 (0.61-2.14)	0.687133
genus.Lactococcus.id.1851.summary.txt.gz	Thyroid Cancer	MR Egger	9	0.679863	1.65319	0.436125	6.2666	1.65 (0.44-6.27)	0.483705
genus.Lactococcus.id.1851.summary.txt.gz	Thyroid Cancer	Weighted median	9	0.189605	1.02106	0.704134	1.48063	1.02 (0.70-1.48)	0.912484
genus.Lactococcus.id.1851.summary.txt.gz	Thyroid Cancer	Inverse variance weighted	9	0.151532	1.04334	0.775245	1.40414	1.04 (0.78-1.40)	0.779492
genus.Lactococcus.id.1851.summary.txt.gz	Thyroid Cancer	Simple mode	9	0.31359	1.02881	0.556421	1.90226	1.03 (0.56-1.90)	0.930048
genus.Lactococcus.id.1851.summary.txt.gz	Thyroid Cancer	Weighted mode	9	0.289994	1.00351	0.568426	1.77162	1.00 (0.57-1.77)	0.990653
genus.Marvinbryantia.id.2005.summary.txt.gz	Thyroid Cancer	MR Egger	11	0.906282	1.3191	0.223273	7.79329	1.32 (0.22-7.79)	0.766867
genus.Marvinbryantia.id.2005.summary.txt.gz	Thyroid Cancer	Weighted median	11	0.312903	1.25947	0.682085	2.3256	1.26 (0.68-2.33)	0.46097
genus.Marvinbryantia.id.2005.summary.txt.gz	Thyroid Cancer	Inverse variance weighted	11	0.237513	1.18314	0.742781	1.88457	1.18 (0.74-1.88)	0.478911
genus.Marvinbryantia.id.2005.summary.txt.gz	Thyroid Cancer	Simple mode	11	0.492499	1.13869	0.433694	2.98972	1.14 (0.43-2.99)	0.797352
genus.Marvinbryantia.id.2005.summary.txt.gz	Thyroid Cancer	Weighted mode	11	0.422318	1.23127	0.538107	2.81732	1.23 (0.54-2.82)	0.632914
genus.Methanobrevibacter.id.123.summary.txt.gz	Thyroid Cancer	MR Egger	6	0.68973	2.14034	0.553824	8.27164	2.14 (0.55-8.27)	0.331817
genus.Methanobrevibacter.id.123.summary.txt.gz	Thyroid Cancer	Weighted median	6	0.232762	1.53596	0.973303	2.42388	1.54 (0.97-2.42)	0.0652206
genus.Methanobrevibacter.id.123.summary.txt.gz	Thyroid Cancer	Inverse variance weighted	6	0.184239	1.5049	1.04877	2.15941	1.50 (1.05-2.16)	0.0265227
genus.Methanobrevibacter.id.123.summary.txt.gz	Thyroid Cancer	Simple mode	6	0.304705	1.55872	0.857824	2.83229	1.56 (0.86-2.83)	0.20498
genus.Methanobrevibacter.id.123.summary.txt.gz	Thyroid Cancer	Weighted mode	6	0.286968	1.55872	0.88817	2.73552	1.56 (0.89-2.74)	0.182596
genus.Odoribacter.id.952.summary.txt.gz	Thyroid Cancer	MR Egger	7	0.966599	1.42639	0.214512	9.48468	1.43 (0.21-9.48)	0.728348
genus.Odoribacter.id.952.summary.txt.gz	Thyroid Cancer	Weighted median	7	0.402577	0.564798	0.256574	1.24329	0.56 (0.26-1.24)	0.155877
genus.Odoribacter.id.952.summary.txt.gz	Thyroid Cancer	Inverse variance weighted	7	0.308214	0.531732	0.290627	0.97286	0.53 (0.29-0.973)	0.0404354
genus.Odoribacter.id.952.summary.txt.gz	Thyroid Cancer	Simple mode	7	0.588459	0.483658	0.152627	1.53266	0.48 (0.15-1.53)	0.263214
genus.Odoribacter.id.952.summary.txt.gz	Thyroid Cancer	Weighted mode	7	0.608798	0.507417	0.153867	1.67334	0.51 (0.15-1.67)	0.307761
genus.Olsenella.id.822.summary.txt.gz	Thyroid Cancer	MR Egger	10	0.578635	0.827256	0.266131	2.57149	0.83 (0.27-2.57)	0.751522
genus.Olsenella.id.822.summary.txt.gz	Thyroid Cancer	Weighted median	10	0.182703	0.780991	0.545917	1.11729	0.78 (0.55-1.12)	0.176065
genus.Olsenella.id.822.summary.txt.gz	Thyroid Cancer	Inverse variance weighted	10	0.17049	0.891082	0.63796	1.24463	0.89 (0.64-1.24)	0.498788
genus.Olsenella.id.822.summary.txt.gz	Thyroid Cancer	Simple mode	10	0.30829	0.80484	0.439833	1.47276	0.80 (0.44-1.47)	0.499096
genus.Olsenella.id.822.summary.txt.gz	Thyroid Cancer	Weighted mode	10	0.239225	0.786848	0.492333	1.25754	0.79 (0.49-1.26)	0.34249
genus.Oscillibacter.id.2063.summary.txt.gz	Thyroid Cancer	MR Egger	13	0.728496	0.865437	0.207552	3.60864	0.87 (0.21-3.61)	0.846365
genus.Oscillibacter.id.2063.summary.txt.gz	Thyroid Cancer	Weighted median	13	0.249785	0.981285	0.601415	1.60109	0.98 (0.60-1.60)	0.939709
genus.Oscillibacter.id.2063.summary.txt.gz	Thyroid Cancer	Inverse variance weighted	13	0.184805	0.893041	0.621674	1.28286	0.89 (0.62-1.28)	0.540458
genus.Oscillibacter.id.2063.summary.txt.gz	Thyroid Cancer	Simple mode	13	0.405057	0.947339	0.428266	2.09555	0.95 (0.43-2.10)	0.895967
genus.Oscillibacter.id.2063.summary.txt.gz	Thyroid Cancer	Weighted mode	13	0.378846	0.971946	0.462553	2.04231	0.97 (0.46-2.04)	0.941365
genus.Oscillospira.id.2064.summary.txt.gz	Thyroid Cancer	MR Egger	9	1.00014	2.80442	0.394917	19.9151	2.80 (0.39-19.92)	0.336819
genus.Oscillospira.id.2064.summary.txt.gz	Thyroid Cancer	Weighted median	9	0.302909	0.96687	0.533982	1.75069	0.97 (0.53-1.75)	0.911439
genus.Oscillospira.id.2064.summary.txt.gz	Thyroid Cancer	Inverse variance weighted	9	0.225875	0.989931	0.635822	1.54125	0.99 (0.64-1.54)	0.964263
genus.Oscillospira.id.2064.summary.txt.gz	Thyroid Cancer	Simple mode	9	0.47482	0.839852	0.331152	2.12999	0.84 (0.33-2.13)	0.722729
genus.Oscillospira.id.2064.summary.txt.gz	Thyroid Cancer	Weighted mode	9	0.472911	0.853858	0.337937	2.15742	0.85 (0.34-2.16)	0.746907
genus.Oxalobacter.id.2978.summary.txt.gz	Thyroid Cancer	MR Egger	11	0.820348	0.678043	0.13582	3.38494	0.68 (0.14-3.38)	0.647039
genus.Oxalobacter.id.2978.summary.txt.gz	Thyroid Cancer	Weighted median	11	0.193018	0.862664	0.590937	1.25934	0.86 (0.59-1.26)	0.444052
genus.Oxalobacter.id.2978.summary.txt.gz	Thyroid Cancer	Inverse variance weighted	11	0.168549	1.06785	0.76743	1.48588	1.07 (0.77-1.49)	0.696915
genus.Oxalobacter.id.2978.summary.txt.gz	Thyroid Cancer	Simple mode	11	0.32631	0.794665	0.419202	1.50642	0.79 (0.42-1.51)	0.497294
genus.Oxalobacter.id.2978.summary.txt.gz	Thyroid Cancer	Weighted mode	11	0.276865	0.805296	0.468041	1.38557	0.81 (0.47-1.39)	0.452258
genus.Parabacteroides.id.954.summary.txt.gz	Thyroid Cancer	MR Egger	5	2.38423	201.786	1.88536	21596.6	201.79 (1.89-21596.65)	0.112418
genus.Parabacteroides.id.954.summary.txt.gz	Thyroid Cancer	Weighted median	5	0.50196	1.13812	0.42551	3.04414	1.14 (0.43-3.04)	0.796607
genus.Parabacteroides.id.954.summary.txt.gz	Thyroid Cancer	Inverse variance weighted	5	0.492066	0.853832	0.325474	2.2399	0.85 (0.33-2.24)	0.748106
genus.Parabacteroides.id.954.summary.txt.gz	Thyroid Cancer	Simple mode	5	0.648632	1.29399	0.362914	4.61378	1.29 (0.36-4.61)	0.711406
genus.Parabacteroides.id.954.summary.txt.gz	Thyroid Cancer	Weighted mode	5	0.625902	1.37606	0.403514	4.69263	1.38 (0.40-4.69)	0.636888
genus.Paraprevotella.id.962.summary.txt.gz	Thyroid Cancer	MR Egger	13	0.625405	0.544747	0.159897	1.85588	0.54 (0.16-1.86)	0.35229
genus.Paraprevotella.id.962.summary.txt.gz	Thyroid Cancer	Weighted median	13	0.222627	1.00043	0.646673	1.54772	1.00 (0.65-1.55)	0.998442
genus.Paraprevotella.id.962.summary.txt.gz	Thyroid Cancer	Inverse variance weighted	13	0.16592	1.02693	0.741836	1.4216	1.03 (0.74-1.42)	0.872743
genus.Paraprevotella.id.962.summary.txt.gz	Thyroid Cancer	Simple mode	13	0.364498	1.54946	0.758428	3.16554	1.55 (0.76-3.17)	0.252771
genus.Paraprevotella.id.962.summary.txt.gz	Thyroid Cancer	Weighted mode	13	0.362668	1.47803	0.726063	3.0088	1.48 (0.73-3.01)	0.302516
genus.Parasutterella.id.2892.summary.txt.gz	Thyroid Cancer	MR Egger	14	0.501875	0.76903	0.287567	2.05659	0.77 (0.29-2.06)	0.610301
genus.Parasutterella.id.2892.summary.txt.gz	Thyroid Cancer	Weighted median	14	0.242588	0.946624	0.588413	1.5229	0.95 (0.59-1.52)	0.82111
genus.Parasutterella.id.2892.summary.txt.gz	Thyroid Cancer	Inverse variance weighted	14	0.18051	0.927294	0.650974	1.3209	0.93 (0.65-1.32)	0.675819
genus.Parasutterella.id.2892.summary.txt.gz	Thyroid Cancer	Simple mode	14	0.386233	0.936797	0.439417	1.99716	0.94 (0.44-2.00)	0.868367
genus.Parasutterella.id.2892.summary.txt.gz	Thyroid Cancer	Weighted mode	14	0.332495	1.00877	0.525736	1.93561	1.01 (0.53-1.94)	0.979443
genus.Peptococcus.id.2037.summary.txt.gz	Thyroid Cancer	MR Egger	14	0.623469	0.89845	0.26472	3.04931	0.90 (0.26-3.05)	0.866492
genus.Peptococcus.id.2037.summary.txt.gz	Thyroid Cancer	Weighted median	14	0.191269	1.08271	0.744219	1.57516	1.08 (0.74-1.58)	0.677794
genus.Peptococcus.id.2037.summary.txt.gz	Thyroid Cancer	Inverse variance weighted	14	0.153946	0.999436	0.739118	1.35144	1.00 (0.74-1.35)	0.997076
genus.Peptococcus.id.2037.summary.txt.gz	Thyroid Cancer	Simple mode	14	0.271896	1.19084	0.698892	2.02906	1.19 (0.70-2.03)	0.531802
genus.Peptococcus.id.2037.summary.txt.gz	Thyroid Cancer	Weighted mode	14	0.256403	1.18156	0.714825	1.95303	1.18 (0.71-1.95)	0.526597
genus.Phascolarctobacterium.id.2168.summary.txt.gz	Thyroid Cancer	MR Egger	10	1.06322	1.70531	0.212213	13.7036	1.71 (0.21-13.70)	0.629183
genus.Phascolarctobacterium.id.2168.summary.txt.gz	Thyroid Cancer	Weighted median	10	0.326328	1.31893	0.695738	2.50033	1.32 (0.70-2.50)	0.396277
genus.Phascolarctobacterium.id.2168.summary.txt.gz	Thyroid Cancer	Inverse variance weighted	10	0.231339	1.2252	0.778549	1.92809	1.23 (0.78-1.93)	0.379976
genus.Phascolarctobacterium.id.2168.summary.txt.gz	Thyroid Cancer	Simple mode	10	0.557474	1.52079	0.509962	4.53524	1.52 (0.51-4.54)	0.47125
genus.Phascolarctobacterium.id.2168.summary.txt.gz	Thyroid Cancer	Weighted mode	10	0.498097	1.6114	0.607037	4.27753	1.61 (0.61-4.28)	0.363158
genus.Prevotella7.id.11182.summary.txt.gz	Thyroid Cancer	MR Egger	11	0.74747	0.420839	0.0972425	1.82127	0.42 (0.10-1.82)	0.276703
genus.Prevotella7.id.11182.summary.txt.gz	Thyroid Cancer	Weighted median	11	0.173288	0.997612	0.710322	1.4011	1.00 (0.71-1.40)	0.988991
genus.Prevotella7.id.11182.summary.txt.gz	Thyroid Cancer	Inverse variance weighted	11	0.128633	0.973937	0.756896	1.25321	0.97 (0.76-1.25)	0.837335
genus.Prevotella7.id.11182.summary.txt.gz	Thyroid Cancer	Simple mode	11	0.277851	1.03632	0.601148	1.78651	1.04 (0.60-1.79)	0.900384
genus.Prevotella7.id.11182.summary.txt.gz	Thyroid Cancer	Weighted mode	11	0.280099	1.03157	0.595762	1.78617	1.03 (0.60-1.79)	0.913839
genus.Prevotella9.id.11183.summary.txt.gz	Thyroid Cancer	MR Egger	15	0.485698	1.92508	0.743044	4.9875	1.93 (0.74-4.99)	0.20052
genus.Prevotella9.id.11183.summary.txt.gz	Thyroid Cancer	Weighted median	15	0.232441	1.03994	0.659404	1.64009	1.04 (0.66-1.64)	0.866189
genus.Prevotella9.id.11183.summary.txt.gz	Thyroid Cancer	Inverse variance weighted	15	0.166154	0.976287	0.704928	1.35211	0.98 (0.70-1.35)	0.885158
genus.Prevotella9.id.11183.summary.txt.gz	Thyroid Cancer	Simple mode	15	0.365991	1.00031	0.4882	2.04962	1.00 (0.49-2.05)	0.999332
genus.Prevotella9.id.11183.summary.txt.gz	Thyroid Cancer	Weighted mode	15	0.315522	1.04569	0.563412	1.9408	1.05 (0.56-1.94)	0.889411
genus.RikenellaceaeRC9gutgroup.id.11191.summary.txt.gz	Thyroid Cancer	MR Egger	13	0.763195	0.477813	0.107057	2.13257	0.48 (0.11-2.13)	0.353995
genus.RikenellaceaeRC9gutgroup.id.11191.summary.txt.gz	Thyroid Cancer	Weighted median	13	0.157498	0.962296	0.706714	1.31031	0.96 (0.71-1.31)	0.807213
genus.RikenellaceaeRC9gutgroup.id.11191.summary.txt.gz	Thyroid Cancer	Inverse variance weighted	13	0.122286	0.942843	0.741904	1.1982	0.94 (0.74-1.20)	0.630306
genus.RikenellaceaeRC9gutgroup.id.11191.summary.txt.gz	Thyroid Cancer	Simple mode	13	0.253405	1.07489	0.654126	1.76631	1.07 (0.65-1.77)	0.780509
genus.RikenellaceaeRC9gutgroup.id.11191.summary.txt.gz	Thyroid Cancer	Weighted mode	13	0.263302	1.08804	0.649406	1.82293	1.09 (0.65-1.82)	0.754141
genus.Romboutsia.id.11347.summary.txt.gz	Thyroid Cancer	MR Egger	14	0.911391	2.11757	0.354852	12.6366	2.12 (0.35-12.64)	0.426443
genus.Romboutsia.id.11347.summary.txt.gz	Thyroid Cancer	Weighted median	14	0.324657	0.514426	0.272251	0.972022	0.51 (0.27-0.97)	0.0406182
genus.Romboutsia.id.11347.summary.txt.gz	Thyroid Cancer	Inverse variance weighted	14	0.31098	0.759818	0.413046	1.39772	0.76 (0.41-1.40)	0.377095
genus.Romboutsia.id.11347.summary.txt.gz	Thyroid Cancer	Simple mode	14	0.56701	0.425045	0.13989	1.29147	0.43 (0.14-1.29)	0.15524
genus.Romboutsia.id.11347.summary.txt.gz	Thyroid Cancer	Weighted mode	14	0.552564	0.425045	0.143907	1.25541	0.43 (0.14-1.26)	0.145532
genus.Roseburia.id.2012.summary.txt.gz	Thyroid Cancer	MR Egger	14	0.838381	0.302346	0.0584603	1.56368	0.30 (0.06-1.56)	0.179142
genus.Roseburia.id.2012.summary.txt.gz	Thyroid Cancer	Weighted median	14	0.351617	0.936999	0.470367	1.86656	0.94 (0.47-1.87)	0.853176
genus.Roseburia.id.2012.summary.txt.gz	Thyroid Cancer	Inverse variance weighted	14	0.273002	0.678945	0.397604	1.15936	0.68 (0.40-1.16)	0.156087
genus.Roseburia.id.2012.summary.txt.gz	Thyroid Cancer	Simple mode	14	0.718472	0.965402	0.23612	3.94715	0.97 (0.24-3.95)	0.961658
genus.Roseburia.id.2012.summary.txt.gz	Thyroid Cancer	Weighted mode	14	0.687172	1.01841	0.264844	3.91611	1.02 (0.26-3.92)	0.979225
genus.Ruminiclostridium5.id.11355.summary.txt.gz	Thyroid Cancer	MR Egger	11	1.14565	1.09195	0.115613	10.3134	1.09 (0.12-10.31)	0.940477
genus.Ruminiclostridium5.id.11355.summary.txt.gz	Thyroid Cancer	Weighted median	11	0.373419	0.772694	0.371661	1.60645	0.77 (0.37-1.61)	0.489835
genus.Ruminiclostridium5.id.11355.summary.txt.gz	Thyroid Cancer	Inverse variance weighted	11	0.273972	0.914661	0.534626	1.56484	0.91 (0.53-1.56)	0.744738
genus.Ruminiclostridium5.id.11355.summary.txt.gz	Thyroid Cancer	Simple mode	11	0.58589	0.652161	0.20684	2.05624	0.65 (0.21-2.06)	0.482376
genus.Ruminiclostridium5.id.11355.summary.txt.gz	Thyroid Cancer	Weighted mode	11	0.532503	0.680638	0.239685	1.93282	0.68 (0.24-1.93)	0.48655
genus.Ruminiclostridium6.id.11356.summary.txt.gz	Thyroid Cancer	MR Egger	15	0.525968	0.857752	0.305949	2.40477	0.86 (0.31-2.40)	0.775096
genus.Ruminiclostridium6.id.11356.summary.txt.gz	Thyroid Cancer	Weighted median	15	0.284801	1.10569	0.632711	1.93224	1.11 (0.63-1.93)	0.724259
genus.Ruminiclostridium6.id.11356.summary.txt.gz	Thyroid Cancer	Inverse variance weighted	15	0.211638	0.996154	0.657925	1.50826	1.00 (0.66-1.51)	0.985474
genus.Ruminiclostridium6.id.11356.summary.txt.gz	Thyroid Cancer	Simple mode	15	0.488891	1.53976	0.590609	4.01426	1.54 (0.59-4.01)	0.392216
genus.Ruminiclostridium6.id.11356.summary.txt.gz	Thyroid Cancer	Weighted mode	15	0.409222	1.09718	0.491972	2.44689	1.10 (0.49-2.45)	0.823986
genus.Ruminiclostridium9.id.11357.summary.txt.gz	Thyroid Cancer	MR Egger	9	1.53641	0.19576	0.00963625	3.97687	0.20 (0.01-3.98)	0.323716
genus.Ruminiclostridium9.id.11357.summary.txt.gz	Thyroid Cancer	Weighted median	9	0.406834	1.70792	0.769422	3.79116	1.71 (0.77-3.79)	0.188269
genus.Ruminiclostridium9.id.11357.summary.txt.gz	Thyroid Cancer	Inverse variance weighted	9	0.304801	1.19727	0.658783	2.17593	1.20 (0.66-2.18)	0.554717
genus.Ruminiclostridium9.id.11357.summary.txt.gz	Thyroid Cancer	Simple mode	9	0.634728	1.76578	0.508916	6.12673	1.77 (0.51-6.13)	0.396509
genus.Ruminiclostridium9.id.11357.summary.txt.gz	Thyroid Cancer	Weighted mode	9	0.630125	1.75241	0.509639	6.02574	1.75 (0.51-6.03)	0.399292
genus.RuminococcaceaeNK4A214group.id.11358.summary.txt.gz	Thyroid Cancer	MR Egger	14	0.813825	0.748551	0.151873	3.68946	0.75 (0.15-3.69)	0.728115
genus.RuminococcaceaeNK4A214group.id.11358.summary.txt.gz	Thyroid Cancer	Weighted median	14	0.318474	0.743673	0.398374	1.38827	0.74 (0.40-1.39)	0.352414
genus.RuminococcaceaeNK4A214group.id.11358.summary.txt.gz	Thyroid Cancer	Inverse variance weighted	14	0.233168	0.770614	0.487934	1.21706	0.77 (0.49-1.22)	0.263777
genus.RuminococcaceaeNK4A214group.id.11358.summary.txt.gz	Thyroid Cancer	Simple mode	14	0.4916	0.851386	0.324839	2.23144	0.85 (0.32-2.23)	0.748668
genus.RuminococcaceaeNK4A214group.id.11358.summary.txt.gz	Thyroid Cancer	Weighted mode	14	0.458355	0.794734	0.32364	1.95156	0.79 (0.32-1.95)	0.62458
genus.RuminococcaceaeUCG002.id.11360.summary.txt.gz	Thyroid Cancer	MR Egger	22	0.461428	2.44373	0.989186	6.03712	2.44 (0.99-6.04)	0.0670731
genus.RuminococcaceaeUCG002.id.11360.summary.txt.gz	Thyroid Cancer	Weighted median	22	0.253598	1.68971	1.02789	2.77766	1.69 (1.03-2.78)	0.0385966
genus.RuminococcaceaeUCG002.id.11360.summary.txt.gz	Thyroid Cancer	Inverse variance weighted	22	0.17494	1.36497	0.968751	1.92326	1.36 (0.97-1.92)	0.0753178
genus.RuminococcaceaeUCG002.id.11360.summary.txt.gz	Thyroid Cancer	Simple mode	22	0.45034	1.72378	0.71309	4.16696	1.72 (0.71-4.17)	0.240051
genus.RuminococcaceaeUCG002.id.11360.summary.txt.gz	Thyroid Cancer	Weighted mode	22	0.369159	1.88198	0.912812	3.88016	1.88 (0.91-3.88)	0.101461
genus.RuminococcaceaeUCG003.id.11361.summary.txt.gz	Thyroid Cancer	MR Egger	12	0.736364	0.492503	0.116306	2.08552	0.49 (0.12-2.09)	0.358817
genus.RuminococcaceaeUCG003.id.11361.summary.txt.gz	Thyroid Cancer	Weighted median	12	0.295305	1.33912	0.750674	2.38885	1.34 (0.75-2.39)	0.322734
genus.RuminococcaceaeUCG003.id.11361.summary.txt.gz	Thyroid Cancer	Inverse variance weighted	12	0.224902	1.32366	0.851795	2.05691	1.32 (0.85-2.06)	0.212485
genus.RuminococcaceaeUCG003.id.11361.summary.txt.gz	Thyroid Cancer	Simple mode	12	0.485933	1.38622	0.534809	3.59309	1.39 (0.53-3.59)	0.515405
genus.RuminococcaceaeUCG003.id.11361.summary.txt.gz	Thyroid Cancer	Weighted mode	12	0.495806	1.35427	0.512469	3.57886	1.35 (0.51-3.58)	0.553194
genus.RuminococcaceaeUCG004.id.11362.summary.txt.gz	Thyroid Cancer	MR Egger	11	1.13029	2.48332	0.270963	22.7591	2.48 (0.27-22.76)	0.441706
genus.RuminococcaceaeUCG004.id.11362.summary.txt.gz	Thyroid Cancer	Weighted median	11	0.261114	0.803757	0.481793	1.34088	0.80 (0.48-1.34)	0.402797
genus.RuminococcaceaeUCG004.id.11362.summary.txt.gz	Thyroid Cancer	Inverse variance weighted	11	0.203534	0.798937	0.536119	1.1906	0.80 (0.54-1.19)	0.270082
genus.RuminococcaceaeUCG004.id.11362.summary.txt.gz	Thyroid Cancer	Simple mode	11	0.384816	0.615564	0.289542	1.30869	0.62 (0.29-1.31)	0.235967
genus.RuminococcaceaeUCG004.id.11362.summary.txt.gz	Thyroid Cancer	Weighted mode	11	0.401588	0.848103	0.38602	1.86332	0.85 (0.39-1.86)	0.690271
genus.RuminococcaceaeUCG005.id.11363.summary.txt.gz	Thyroid Cancer	MR Egger	14	0.567566	0.267311	0.0878811	0.813091	0.27 (0.09-0.81)	0.0384478
genus.RuminococcaceaeUCG005.id.11363.summary.txt.gz	Thyroid Cancer	Weighted median	14	0.307688	0.730301	0.39957	1.33479	0.73 (0.40-1.33)	0.307026
genus.RuminococcaceaeUCG005.id.11363.summary.txt.gz	Thyroid Cancer	Inverse variance weighted	14	0.242771	1.0753	0.668158	1.73053	1.08 (0.67-1.73)	0.764905
genus.RuminococcaceaeUCG005.id.11363.summary.txt.gz	Thyroid Cancer	Simple mode	14	0.490605	0.819134	0.313144	2.14273	0.82 (0.31-2.14)	0.690877
genus.RuminococcaceaeUCG005.id.11363.summary.txt.gz	Thyroid Cancer	Weighted mode	14	0.384196	0.707675	0.333272	1.50269	0.71 (0.33-1.50)	0.384498
genus.RuminococcaceaeUCG009.id.11366.summary.txt.gz	Thyroid Cancer	MR Egger	12	0.810037	1.89027	0.386373	9.24785	1.89 (0.39-9.25)	0.45007
genus.RuminococcaceaeUCG009.id.11366.summary.txt.gz	Thyroid Cancer	Weighted median	12	0.250813	0.825837	0.505124	1.35018	0.83 (0.51-1.35)	0.445494
genus.RuminococcaceaeUCG009.id.11366.summary.txt.gz	Thyroid Cancer	Inverse variance weighted	12	0.203909	0.82711	0.554616	1.23349	0.83 (0.55-1.23)	0.351909
genus.RuminococcaceaeUCG009.id.11366.summary.txt.gz	Thyroid Cancer	Simple mode	12	0.459082	0.778458	0.316561	1.91432	0.78 (0.32-1.91)	0.596282
genus.RuminococcaceaeUCG009.id.11366.summary.txt.gz	Thyroid Cancer	Weighted mode	12	0.396401	1.335	0.613844	2.90339	1.34 (0.61-2.90)	0.481301
genus.RuminococcaceaeUCG010.id.11367.summary.txt.gz	Thyroid Cancer	MR Egger	6	0.81053	0.973268	0.198744	4.76617	0.97 (0.20-4.77)	0.974933
genus.RuminococcaceaeUCG010.id.11367.summary.txt.gz	Thyroid Cancer	Weighted median	6	0.354108	0.970933	0.485028	1.94362	0.97 (0.49-1.94)	0.933613
genus.RuminococcaceaeUCG010.id.11367.summary.txt.gz	Thyroid Cancer	Inverse variance weighted	6	0.294867	1.06358	0.596724	1.89568	1.06 (0.60-1.90)	0.834417
genus.RuminococcaceaeUCG010.id.11367.summary.txt.gz	Thyroid Cancer	Simple mode	6	0.474437	0.949805	0.374788	2.40704	0.95 (0.37-2.41)	0.917784
genus.RuminococcaceaeUCG010.id.11367.summary.txt.gz	Thyroid Cancer	Weighted mode	6	0.446801	0.977935	0.407366	2.34766	0.98 (0.41-2.35)	0.962106
genus.RuminococcaceaeUCG011.id.11368.summary.txt.gz	Thyroid Cancer	MR Egger	8	0.811913	4.40117	0.8963	21.6114	4.40 (0.90-21.61)	0.117776
genus.RuminococcaceaeUCG011.id.11368.summary.txt.gz	Thyroid Cancer	Weighted median	8	0.196261	1.06431	0.724445	1.5636	1.06 (0.72-1.56)	0.750827
genus.RuminococcaceaeUCG011.id.11368.summary.txt.gz	Thyroid Cancer	Inverse variance weighted	8	0.180253	1.20982	0.849741	1.72249	1.21 (0.85-1.72)	0.290651
genus.RuminococcaceaeUCG011.id.11368.summary.txt.gz	Thyroid Cancer	Simple mode	8	0.352375	0.965921	0.484165	1.92703	0.97 (0.48-1.93)	0.924374
genus.RuminococcaceaeUCG011.id.11368.summary.txt.gz	Thyroid Cancer	Weighted mode	8	0.267747	0.99279	0.587417	1.67791	0.99 (0.59-1.68)	0.979194
genus.RuminococcaceaeUCG013.id.11370.summary.txt.gz	Thyroid Cancer	MR Egger	12	0.696192	0.517561	0.132236	2.02568	0.52 (0.13-2.03)	0.366424
genus.RuminococcaceaeUCG013.id.11370.summary.txt.gz	Thyroid Cancer	Weighted median	12	0.316059	0.975106	0.524828	1.8117	0.98 (0.52-1.81)	0.936428
genus.RuminococcaceaeUCG013.id.11370.summary.txt.gz	Thyroid Cancer	Inverse variance weighted	12	0.245261	1.0475	0.647715	1.69404	1.05 (0.65-1.69)	0.849925
genus.RuminococcaceaeUCG013.id.11370.summary.txt.gz	Thyroid Cancer	Simple mode	12	0.500543	1.05663	0.396142	2.81834	1.06 (0.40-2.82)	0.914356
genus.RuminococcaceaeUCG013.id.11370.summary.txt.gz	Thyroid Cancer	Weighted mode	12	0.466542	1.00369	0.402228	2.50455	1.00 (0.40-2.50)	0.993837
genus.RuminococcaceaeUCG014.id.11371.summary.txt.gz	Thyroid Cancer	MR Egger	11	0.528644	2.62087	0.92994	7.38647	2.62 (0.93-7.39)	0.101683
genus.RuminococcaceaeUCG014.id.11371.summary.txt.gz	Thyroid Cancer	Weighted median	11	0.331445	1.30963	0.68394	2.50773	1.31 (0.68-2.51)	0.41573
genus.RuminococcaceaeUCG014.id.11371.summary.txt.gz	Thyroid Cancer	Inverse variance weighted	11	0.239415	1.21036	0.757046	1.93513	1.21 (0.76-1.94)	0.425189
genus.RuminococcaceaeUCG014.id.11371.summary.txt.gz	Thyroid Cancer	Simple mode	11	0.683063	1.37213	0.359718	5.23397	1.37 (0.36-5.23)	0.653166
genus.RuminococcaceaeUCG014.id.11371.summary.txt.gz	Thyroid Cancer	Weighted mode	11	0.47738	2.10972	0.827698	5.37749	2.11 (0.83-5.38)	0.148915
genus.Ruminococcus1.id.11373.summary.txt.gz	Thyroid Cancer	MR Egger	10	0.675141	0.613417	0.163329	2.30381	0.61 (0.16-2.30)	0.489772
genus.Ruminococcus1.id.11373.summary.txt.gz	Thyroid Cancer	Weighted median	10	0.310547	1.0432	0.567578	1.9174	1.04 (0.57-1.92)	0.891665
genus.Ruminococcus1.id.11373.summary.txt.gz	Thyroid Cancer	Inverse variance weighted	10	0.253143	0.945347	0.575588	1.55264	0.95 (0.58-1.55)	0.824297
genus.Ruminococcus1.id.11373.summary.txt.gz	Thyroid Cancer	Simple mode	10	0.526047	1.09673	0.391129	3.07525	1.10 (0.39-3.08)	0.864552
genus.Ruminococcus1.id.11373.summary.txt.gz	Thyroid Cancer	Weighted mode	10	0.530408	1.08862	0.384934	3.07872	1.09 (0.38-3.08)	0.876343
genus.Ruminococcus2.id.11374.summary.txt.gz	Thyroid Cancer	MR Egger	15	0.469364	1.89391	0.754793	4.75214	1.89 (0.75-4.75)	0.196748
genus.Ruminococcus2.id.11374.summary.txt.gz	Thyroid Cancer	Weighted median	15	0.26981	1.63838	0.96549	2.78024	1.64 (0.97-2.78)	0.0672745
genus.Ruminococcus2.id.11374.summary.txt.gz	Thyroid Cancer	Inverse variance weighted	15	0.19457	1.84646	1.26101	2.70372	1.85 (1.26-2.70)	0.00162198
genus.Ruminococcus2.id.11374.summary.txt.gz	Thyroid Cancer	Simple mode	15	0.397937	1.51453	0.694301	3.30377	1.51 (0.69-3.30)	0.314558
genus.Ruminococcus2.id.11374.summary.txt.gz	Thyroid Cancer	Weighted mode	15	0.341304	1.66072	0.850693	3.24205	1.66 (0.85-3.24)	0.159392
genus.Sellimonas.id.14369.summary.txt.gz	Thyroid Cancer	MR Egger	10	0.682058	2.41553	0.634502	9.19584	2.42 (0.63-9.20)	0.23209
genus.Sellimonas.id.14369.summary.txt.gz	Thyroid Cancer	Weighted median	10	0.150013	1.14858	0.855989	1.54119	1.15 (0.86-1.54)	0.35578
genus.Sellimonas.id.14369.summary.txt.gz	Thyroid Cancer	Inverse variance weighted	10	0.120365	1.07996	0.853001	1.3673	1.08 (0.85-1.37)	0.522785
genus.Sellimonas.id.14369.summary.txt.gz	Thyroid Cancer	Simple mode	10	0.25013	1.24299	0.761292	2.02947	1.24 (0.76-2.03)	0.407104
genus.Sellimonas.id.14369.summary.txt.gz	Thyroid Cancer	Weighted mode	10	0.254043	1.25236	0.761176	2.06052	1.25 (0.76-2.06)	0.39877
genus.Senegalimassilia.id.11160.summary.txt.gz	Thyroid Cancer	MR Egger	5	1.62233	0.674961	0.0280751	16.2269	0.67 (0.03-16.23)	0.824164
genus.Senegalimassilia.id.11160.summary.txt.gz	Thyroid Cancer	Weighted median	5	0.403675	0.748366	0.339234	1.65093	0.75 (0.34-1.65)	0.472719
genus.Senegalimassilia.id.11160.summary.txt.gz	Thyroid Cancer	Inverse variance weighted	5	0.362295	0.614142	0.30191	1.24928	0.61 (0.30-1.25)	0.178408
genus.Senegalimassilia.id.11160.summary.txt.gz	Thyroid Cancer	Simple mode	5	0.626686	0.835583	0.244649	2.85388	0.84 (0.24-2.85)	0.788631
genus.Senegalimassilia.id.11160.summary.txt.gz	Thyroid Cancer	Weighted mode	5	0.633259	0.894924	0.258669	3.09618	0.89 (0.26-3.10)	0.869352
genus.Slackia.id.825.summary.txt.gz	Thyroid Cancer	MR Egger	6	1.50465	0.731246	0.0383071	13.9588	0.73 (0.04-13.96)	0.845372
genus.Slackia.id.825.summary.txt.gz	Thyroid Cancer	Weighted median	6	0.274396	0.964184	0.563105	1.65094	0.96 (0.56-1.65)	0.894257
genus.Slackia.id.825.summary.txt.gz	Thyroid Cancer	Inverse variance weighted	6	0.231777	0.899971	0.571395	1.41749	0.90 (0.57-1.42)	0.649313
genus.Slackia.id.825.summary.txt.gz	Thyroid Cancer	Simple mode	6	0.397569	1.02186	0.468786	2.22746	1.02 (0.47-2.23)	0.958725
genus.Slackia.id.825.summary.txt.gz	Thyroid Cancer	Weighted mode	6	0.386197	1.04378	0.489635	2.22509	1.04 (0.49-2.23)	0.915966
genus.Streptococcus.id.1853.summary.txt.gz	Thyroid Cancer	MR Egger	16	0.983624	1.44197	0.209738	9.91366	1.44 (0.21-9.91)	0.715388
genus.Streptococcus.id.1853.summary.txt.gz	Thyroid Cancer	Weighted median	16	0.330613	0.591788	0.309558	1.13133	0.59 (0.31-1.13)	0.112564
genus.Streptococcus.id.1853.summary.txt.gz	Thyroid Cancer	Inverse variance weighted	16	0.266521	0.770961	0.457262	1.29987	0.77 (0.46-1.30)	0.329079
genus.Streptococcus.id.1853.summary.txt.gz	Thyroid Cancer	Simple mode	16	0.657959	0.498066	0.137158	1.80864	0.50 (0.14-1.81)	0.306192
genus.Streptococcus.id.1853.summary.txt.gz	Thyroid Cancer	Weighted mode	16	0.561979	0.481852	0.160158	1.44971	0.48 (0.16-1.45)	0.213494
genus.Subdoligranulum.id.2070.summary.txt.gz	Thyroid Cancer	MR Egger	11	0.647522	1.26323	0.355059	4.49432	1.26 (0.36-4.49)	0.726521
genus.Subdoligranulum.id.2070.summary.txt.gz	Thyroid Cancer	Weighted median	11	0.348579	1.74569	0.881557	3.45687	1.75 (0.88-3.46)	0.109967
genus.Subdoligranulum.id.2070.summary.txt.gz	Thyroid Cancer	Inverse variance weighted	11	0.251361	1.90676	1.16502	3.12076	1.91 (1.17-3.12)	0.0102391
genus.Subdoligranulum.id.2070.summary.txt.gz	Thyroid Cancer	Simple mode	11	0.610943	1.51802	0.458386	5.02714	1.52 (0.46-5.03)	0.509991
genus.Subdoligranulum.id.2070.summary.txt.gz	Thyroid Cancer	Weighted mode	11	0.560992	1.53267	0.510415	4.60231	1.53 (0.51-4.60)	0.464123
genus.Sutterella.id.2896.summary.txt.gz	Thyroid Cancer	MR Egger	12	0.989226	0.6579	0.0946485	4.57305	0.66 (0.09-4.57)	0.681063
genus.Sutterella.id.2896.summary.txt.gz	Thyroid Cancer	Weighted median	12	0.299714	0.621541	0.34542	1.11839	0.62 (0.35-1.12)	0.112583
genus.Sutterella.id.2896.summary.txt.gz	Thyroid Cancer	Inverse variance weighted	12	0.228608	0.59618	0.380874	0.933195	0.60 (0.38-0.93)	0.02367
genus.Sutterella.id.2896.summary.txt.gz	Thyroid Cancer	Simple mode	12	0.509113	0.793933	0.292697	2.15352	0.79 (0.29-2.15)	0.659177
genus.Sutterella.id.2896.summary.txt.gz	Thyroid Cancer	Weighted mode	12	0.514154	0.725135	0.264705	1.98644	0.73 (0.26-1.99)	0.544655
genus.Terrisporobacter.id.11348.summary.txt.gz	Thyroid Cancer	MR Egger	5	0.798148	1.22772	0.256863	5.86809	1.23 (0.26-5.87)	0.813767
genus.Terrisporobacter.id.11348.summary.txt.gz	Thyroid Cancer	Weighted median	5	0.34735	1.31919	0.667787	2.60602	1.32 (0.67-2.61)	0.425146
genus.Terrisporobacter.id.11348.summary.txt.gz	Thyroid Cancer	Inverse variance weighted	5	0.264554	1.37437	0.818294	2.30832	1.37 (0.82-2.31)	0.229366
genus.Terrisporobacter.id.11348.summary.txt.gz	Thyroid Cancer	Simple mode	5	0.5295	1.29968	0.460382	3.66908	1.30 (0.46-3.67)	0.646535
genus.Terrisporobacter.id.11348.summary.txt.gz	Thyroid Cancer	Weighted mode	5	0.444507	1.32418	0.554083	3.1646	1.32 (0.55-3.16)	0.561889
genus.Turicibacter.id.2162.summary.txt.gz	Thyroid Cancer	MR Egger	10	1.00379	0.344989	0.0482348	2.46746	0.34 (0.05-2.47)	0.320001
genus.Turicibacter.id.2162.summary.txt.gz	Thyroid Cancer	Weighted median	10	0.265609	0.820376	0.487441	1.38071	0.82 (0.49-1.38)	0.456012
genus.Turicibacter.id.2162.summary.txt.gz	Thyroid Cancer	Inverse variance weighted	10	0.228297	0.723356	0.462404	1.13157	0.72 (0.46-1.13)	0.156026
genus.Turicibacter.id.2162.summary.txt.gz	Thyroid Cancer	Simple mode	10	0.457506	0.774481	0.315917	1.89866	0.77 (0.32-1.90)	0.590061
genus.Turicibacter.id.2162.summary.txt.gz	Thyroid Cancer	Weighted mode	10	0.353718	0.822232	0.411058	1.64469	0.82 (0.41-1.64)	0.593496
genus.Tyzzerella3.id.11335.summary.txt.gz	Thyroid Cancer	MR Egger	13	0.821196	0.300389	0.0600714	1.5021	0.30 (0.06-1.50)	0.171032
genus.Tyzzerella3.id.11335.summary.txt.gz	Thyroid Cancer	Weighted median	13	0.192541	0.870597	0.59693	1.26973	0.87 (0.60-1.27)	0.471698
genus.Tyzzerella3.id.11335.summary.txt.gz	Thyroid Cancer	Inverse variance weighted	13	0.142885	0.883821	0.667941	1.16947	0.88 (0.67-1.17)	0.387401
genus.Tyzzerella3.id.11335.summary.txt.gz	Thyroid Cancer	Simple mode	13	0.313345	0.837743	0.4533	1.54823	0.84 (0.45-1.55)	0.582473
genus.Tyzzerella3.id.11335.summary.txt.gz	Thyroid Cancer	Weighted mode	13	0.258614	0.837743	0.504631	1.39074	0.84 (0.50-1.39)	0.506611
genus.unknowngenus.id.1000000073.summary.txt.gz	Thyroid Cancer	MR Egger	15	0.485028	1.33971	0.517782	3.46638	1.34 (0.52-3.47)	0.556905
genus.unknowngenus.id.1000000073.summary.txt.gz	Thyroid Cancer	Weighted median	15	0.245919	1.03695	0.640361	1.67914	1.04 (0.64-1.68)	0.882719
genus.unknowngenus.id.1000000073.summary.txt.gz	Thyroid Cancer	Inverse variance weighted	15	0.177213	1.02168	0.721885	1.44598	1.02 (0.72-1.45)	0.903667
genus.unknowngenus.id.1000000073.summary.txt.gz	Thyroid Cancer	Simple mode	15	0.418619	1.09111	0.480322	2.47859	1.09 (0.48-2.48)	0.838002
genus.unknowngenus.id.1000000073.summary.txt.gz	Thyroid Cancer	Weighted mode	15	0.345844	1.05582	0.536046	2.07959	1.06 (0.54-2.08)	0.87744
genus.unknowngenus.id.1000001215.summary.txt.gz	Thyroid Cancer	MR Egger	9	0.587668	0.736643	0.232822	2.33072	0.74 (0.23-2.33)	0.619026
genus.unknowngenus.id.1000001215.summary.txt.gz	Thyroid Cancer	Weighted median	9	0.238275	0.84174	0.52766	1.34277	0.84 (0.53-1.34)	0.469652
genus.unknowngenus.id.1000001215.summary.txt.gz	Thyroid Cancer	Inverse variance weighted	9	0.184512	0.834174	0.581027	1.19761	0.83 (0.58-1.20)	0.325774
genus.unknowngenus.id.1000001215.summary.txt.gz	Thyroid Cancer	Simple mode	9	0.37186	0.775854	0.374323	1.6081	0.78 (0.37-1.61)	0.5142
genus.unknowngenus.id.1000001215.summary.txt.gz	Thyroid Cancer	Weighted mode	9	0.384426	0.894499	0.421066	1.90025	0.89 (0.42-1.90)	0.779176
genus.unknowngenus.id.1000005472.summary.txt.gz	Thyroid Cancer	MR Egger	14	0.530136	0.456179	0.161389	1.28942	0.46 (0.16-1.29)	0.164509
genus.unknowngenus.id.1000005472.summary.txt.gz	Thyroid Cancer	Weighted median	14	0.24894	1.13399	0.696156	1.84718	1.13 (0.70-1.85)	0.613485
genus.unknowngenus.id.1000005472.summary.txt.gz	Thyroid Cancer	Inverse variance weighted	14	0.188604	1.01673	0.702528	1.47146	1.02 (0.70-1.47)	0.929894
genus.unknowngenus.id.1000005472.summary.txt.gz	Thyroid Cancer	Simple mode	14	0.408519	1.02861	0.461862	2.29081	1.03 (0.46-2.29)	0.946001
genus.unknowngenus.id.1000005472.summary.txt.gz	Thyroid Cancer	Weighted mode	14	0.379125	1.47635	0.702216	3.10389	1.48 (0.70-3.10)	0.322901
genus.unknowngenus.id.1000005479.summary.txt.gz	Thyroid Cancer	MR Egger	8	0.821608	1.40194	0.280133	7.01613	1.40 (0.28-7.02)	0.695197
genus.unknowngenus.id.1000005479.summary.txt.gz	Thyroid Cancer	Weighted median	8	0.26324	1.0252	0.611975	1.71744	1.03 (0.61-1.72)	0.924684
genus.unknowngenus.id.1000005479.summary.txt.gz	Thyroid Cancer	Inverse variance weighted	8	0.205755	0.907249	0.606156	1.3579	0.91 (0.61-1.36)	0.636158
genus.unknowngenus.id.1000005479.summary.txt.gz	Thyroid Cancer	Simple mode	8	0.359774	1.03014	0.508922	2.08518	1.03 (0.51-2.09)	0.936527
genus.unknowngenus.id.1000005479.summary.txt.gz	Thyroid Cancer	Weighted mode	8	0.352366	1.04107	0.521845	2.07692	1.04 (0.52-2.08)	0.912261
genus.unknowngenus.id.1000006162.summary.txt.gz	Thyroid Cancer	MR Egger	14	0.572978	1.8611	0.6054	5.72136	1.86 (0.61-5.72)	0.299618
genus.unknowngenus.id.1000006162.summary.txt.gz	Thyroid Cancer	Weighted median	14	0.177244	1.02761	0.726033	1.45446	1.03 (0.73-1.45)	0.877866
genus.unknowngenus.id.1000006162.summary.txt.gz	Thyroid Cancer	Inverse variance weighted	14	0.129088	1.01063	0.78471	1.30158	1.01 (0.78-1.30)	0.934736
genus.unknowngenus.id.1000006162.summary.txt.gz	Thyroid Cancer	Simple mode	14	0.32698	1.26148	0.664585	2.39449	1.26 (0.66-2.39)	0.490002
genus.unknowngenus.id.1000006162.summary.txt.gz	Thyroid Cancer	Weighted mode	14	0.308751	1.19555	0.652759	2.18968	1.20 (0.65-2.19)	0.572828
genus.unknowngenus.id.1868.summary.txt.gz	Thyroid Cancer	MR Egger	12	0.819989	3.87005	0.775761	19.3066	3.87 (0.78-19.31)	0.129884
genus.unknowngenus.id.1868.summary.txt.gz	Thyroid Cancer	Weighted median	12	0.278082	1.32612	0.768912	2.28714	1.33 (0.77-2.29)	0.310093
genus.unknowngenus.id.1868.summary.txt.gz	Thyroid Cancer	Inverse variance weighted	12	0.234012	1.37298	0.867897	2.17199	1.37 (0.87-2.17)	0.17556
genus.unknowngenus.id.1868.summary.txt.gz	Thyroid Cancer	Simple mode	12	0.456831	1.32456	0.541015	3.24291	1.32 (0.54-3.24)	0.550884
genus.unknowngenus.id.1868.summary.txt.gz	Thyroid Cancer	Weighted mode	12	0.453482	1.3636	0.560631	3.31665	1.36 (0.56-3.32)	0.508195
genus.unknowngenus.id.2001.summary.txt.gz	Thyroid Cancer	MR Egger	10	0.559758	0.498741	0.166494	1.494	0.50 (0.17-1.49)	0.24913
genus.unknowngenus.id.2001.summary.txt.gz	Thyroid Cancer	Weighted median	10	0.283035	0.591695	0.339761	1.03044	0.59 (0.34-1.03)	0.0637305
genus.unknowngenus.id.2001.summary.txt.gz	Thyroid Cancer	Inverse variance weighted	10	0.201061	0.552976	0.372872	0.820075	0.55 (0.37-0.82)	0.00321327
genus.unknowngenus.id.2001.summary.txt.gz	Thyroid Cancer	Simple mode	10	0.422776	0.595961	0.260222	1.36487	0.60 (0.26-1.36)	0.251941
genus.unknowngenus.id.2001.summary.txt.gz	Thyroid Cancer	Weighted mode	10	0.33045	0.609021	0.318674	1.1639	0.61 (0.32-1.16)	0.167676
genus.unknowngenus.id.2041.summary.txt.gz	Thyroid Cancer	MR Egger	12	0.582084	0.564142	0.180264	1.7655	0.56 (0.18-1.77)	0.348583
genus.unknowngenus.id.2041.summary.txt.gz	Thyroid Cancer	Weighted median	12	0.226675	0.895389	0.574198	1.39624	0.90 (0.57-1.40)	0.625925
genus.unknowngenus.id.2041.summary.txt.gz	Thyroid Cancer	Inverse variance weighted	12	0.179587	0.920871	0.647637	1.30938	0.92 (0.65-1.31)	0.646216
genus.unknowngenus.id.2041.summary.txt.gz	Thyroid Cancer	Simple mode	12	0.396098	0.715561	0.329216	1.55529	0.72 (0.33-1.56)	0.416132
genus.unknowngenus.id.2041.summary.txt.gz	Thyroid Cancer	Weighted mode	12	0.428532	1.30201	0.562135	3.0157	1.30 (0.56-3.02)	0.550526
genus.unknowngenus.id.2071.summary.txt.gz	Thyroid Cancer	MR Egger	16	0.934758	0.115586	0.0185022	0.722083	0.12 (0.02-0.72)	0.0367639
genus.unknowngenus.id.2071.summary.txt.gz	Thyroid Cancer	Weighted median	16	0.257073	0.776426	0.46911	1.28507	0.78 (0.47-1.29)	0.324936
genus.unknowngenus.id.2071.summary.txt.gz	Thyroid Cancer	Inverse variance weighted	16	0.193742	0.62857	0.429969	0.918905	0.63 (0.43-0.92)	0.0165517
genus.unknowngenus.id.2071.summary.txt.gz	Thyroid Cancer	Simple mode	16	0.448792	0.806713	0.334734	1.94419	0.81 (0.33-1.94)	0.639132
genus.unknowngenus.id.2071.summary.txt.gz	Thyroid Cancer	Weighted mode	16	0.430311	0.806713	0.347081	1.87502	0.81 (0.35-1.88)	0.624918
genus.unknowngenus.id.2755.summary.txt.gz	Thyroid Cancer	MR Egger	14	0.584456	2.47164	0.786114	7.77112	2.47 (0.79-7.77)	0.147521
genus.unknowngenus.id.2755.summary.txt.gz	Thyroid Cancer	Weighted median	14	0.230175	0.941191	0.599444	1.47777	0.94 (0.60-1.48)	0.792304
genus.unknowngenus.id.2755.summary.txt.gz	Thyroid Cancer	Inverse variance weighted	14	0.162145	1.19008	0.866072	1.63529	1.19 (0.87-1.64)	0.283173
genus.unknowngenus.id.2755.summary.txt.gz	Thyroid Cancer	Simple mode	14	0.395873	0.873096	0.401873	1.89686	0.87 (0.40-1.90)	0.73722
genus.unknowngenus.id.2755.summary.txt.gz	Thyroid Cancer	Weighted mode	14	0.332727	0.893177	0.46528	1.71459	0.89 (0.47-1.71)	0.739633
genus.unknowngenus.id.826.summary.txt.gz	Thyroid Cancer	MR Egger	15	0.54969	1.64356	0.559604	4.82716	1.64 (0.56-4.83)	0.382491
genus.unknowngenus.id.826.summary.txt.gz	Thyroid Cancer	Weighted median	15	0.274247	1.15827	0.676652	1.98268	1.16 (0.68-1.98)	0.592136
genus.unknowngenus.id.826.summary.txt.gz	Thyroid Cancer	Inverse variance weighted	15	0.192015	1.16953	0.802722	1.70396	1.17 (0.80-1.70)	0.414741
genus.unknowngenus.id.826.summary.txt.gz	Thyroid Cancer	Simple mode	15	0.466617	0.932774	0.373752	2.32793	0.93 (0.37-2.33)	0.883569
genus.unknowngenus.id.826.summary.txt.gz	Thyroid Cancer	Weighted mode	15	0.399001	1.54065	0.7048	3.36775	1.54 (0.70-3.37)	0.297019
genus.unknowngenus.id.959.summary.txt.gz	Thyroid Cancer	MR Egger	12	0.726542	0.398319	0.0958928	1.65454	0.40 (0.10-1.65)	0.23388
genus.unknowngenus.id.959.summary.txt.gz	Thyroid Cancer	Weighted median	12	0.18137	0.950856	0.666392	1.35675	0.95 (0.67-1.36)	0.781133
genus.unknowngenus.id.959.summary.txt.gz	Thyroid Cancer	Inverse variance weighted	12	0.138921	0.986494	0.75135	1.29523	0.99 (0.75-1.30)	0.922023
genus.unknowngenus.id.959.summary.txt.gz	Thyroid Cancer	Simple mode	12	0.335644	0.882126	0.456904	1.70308	0.88 (0.46-1.70)	0.71575
genus.unknowngenus.id.959.summary.txt.gz	Thyroid Cancer	Weighted mode	12	0.306495	0.959426	0.52616	1.74946	0.96 (0.53-1.75)	0.894942
genus.Veillonella.id.2198.summary.txt.gz	Thyroid Cancer	MR Egger	6	2.91563	0.240731	0.000793777	73.0072	0.24 (0.00-73.01)	0.650814
genus.Veillonella.id.2198.summary.txt.gz	Thyroid Cancer	Weighted median	6	0.376382	1.20577	0.576607	2.52143	1.21 (0.58-2.52)	0.61909
genus.Veillonella.id.2198.summary.txt.gz	Thyroid Cancer	Inverse variance weighted	6	0.33982	1.01138	0.519582	1.96868	1.01 (0.52-1.97)	0.973434
genus.Veillonella.id.2198.summary.txt.gz	Thyroid Cancer	Simple mode	6	0.487348	1.24741	0.47992	3.24226	1.25 (0.48-3.24)	0.669117
genus.Veillonella.id.2198.summary.txt.gz	Thyroid Cancer	Weighted mode	6	0.488255	1.23758	0.475295	3.22244	1.24 (0.48-3.22)	0.680629
genus.Victivallis.id.2256.summary.txt.gz	Thyroid Cancer	MR Egger	11	0.983686	1.50136	0.218351	10.3232	1.50 (0.22-10.32)	0.689193
genus.Victivallis.id.2256.summary.txt.gz	Thyroid Cancer	Weighted median	11	0.187294	0.930325	0.644477	1.34296	0.93 (0.64-1.34)	0.69979
genus.Victivallis.id.2256.summary.txt.gz	Thyroid Cancer	Inverse variance weighted	11	0.144614	1.04622	0.787994	1.38905	1.05 (0.79-1.39)	0.754727
genus.Victivallis.id.2256.summary.txt.gz	Thyroid Cancer	Simple mode	11	0.337156	0.889421	0.459319	1.72227	0.89 (0.46-1.72)	0.73537
genus.Victivallis.id.2256.summary.txt.gz	Thyroid Cancer	Weighted mode	11	0.319637	0.904492	0.483419	1.69233	0.90 (0.48-1.69)	0.759938
order.Actinomycetales.id.420.summary.txt.gz	Thyroid Cancer	MR Egger	5	0.821196	1.3518	0.27033	6.7597	1.35 (0.27-6.76)	0.737934
order.Actinomycetales.id.420.summary.txt.gz	Thyroid Cancer	Weighted median	5	0.33234	1.29252	0.673818	2.4793	1.29 (0.67-2.48)	0.44007
order.Actinomycetales.id.420.summary.txt.gz	Thyroid Cancer	Inverse variance weighted	5	0.312734	1.29222	0.700054	2.38529	1.29 (0.70-2.39)	0.412363
order.Actinomycetales.id.420.summary.txt.gz	Thyroid Cancer	Simple mode	5	0.544778	1.32258	0.45467	3.84721	1.32 (0.45-3.85)	0.634852
order.Actinomycetales.id.420.summary.txt.gz	Thyroid Cancer	Weighted mode	5	0.395415	1.29527	0.596727	2.81154	1.30 (0.60-2.81)	0.548632
order.Bacillales.id.1674.summary.txt.gz	Thyroid Cancer	MR Egger	9	0.64337	0.674589	0.191158	2.3806	0.67 (0.19-2.38)	0.559971
order.Bacillales.id.1674.summary.txt.gz	Thyroid Cancer	Weighted median	9	0.182182	0.921349	0.644685	1.31674	0.92 (0.64-1.32)	0.652968
order.Bacillales.id.1674.summary.txt.gz	Thyroid Cancer	Inverse variance weighted	9	0.144792	1.04469	0.78657	1.38751	1.04 (0.79-1.39)	0.762694
order.Bacillales.id.1674.summary.txt.gz	Thyroid Cancer	Simple mode	9	0.339254	0.821252	0.422375	1.59682	0.82 (0.42-1.60)	0.577582
order.Bacillales.id.1674.summary.txt.gz	Thyroid Cancer	Weighted mode	9	0.29327	0.80821	0.45487	1.43602	0.81 (0.45-1.44)	0.488492
order.Bacteroidales.id.913.summary.txt.gz	Thyroid Cancer	MR Egger	13	0.598276	0.815339	0.252392	2.63391	0.82 (0.25-2.63)	0.739358
order.Bacteroidales.id.913.summary.txt.gz	Thyroid Cancer	Weighted median	13	0.339365	1.08744	0.559152	2.11484	1.09 (0.56-2.11)	0.804911
order.Bacteroidales.id.913.summary.txt.gz	Thyroid Cancer	Inverse variance weighted	13	0.256712	1.20937	0.731208	2.00021	1.21 (0.73-2.00)	0.45899
order.Bacteroidales.id.913.summary.txt.gz	Thyroid Cancer	Simple mode	13	0.533652	1.12079	0.393796	3.18992	1.12 (0.39-3.19)	0.834376
order.Bacteroidales.id.913.summary.txt.gz	Thyroid Cancer	Weighted mode	13	0.447629	1.09791	0.456603	2.63996	1.10 (0.46-2.64)	0.838198
order.Bifidobacteriales.id.432.summary.txt.gz	Thyroid Cancer	MR Egger	21	0.546882	0.437419	0.149755	1.27765	0.44 (0.15-1.28)	0.146998
order.Bifidobacteriales.id.432.summary.txt.gz	Thyroid Cancer	Weighted median	21	0.228024	0.723188	0.462544	1.13071	0.72 (0.46-1.13)	0.155237
order.Bifidobacteriales.id.432.summary.txt.gz	Thyroid Cancer	Inverse variance weighted	21	0.160123	0.866902	0.633389	1.1865	0.87 (0.63-1.19)	0.372394
order.Bifidobacteriales.id.432.summary.txt.gz	Thyroid Cancer	Simple mode	21	0.37167	0.685647	0.330924	1.4206	0.69 (0.33-1.42)	0.322044
order.Bifidobacteriales.id.432.summary.txt.gz	Thyroid Cancer	Weighted mode	21	0.269491	0.699721	0.4126	1.18664	0.70 (0.41-1.19)	0.200114
order.Burkholderiales.id.2874.summary.txt.gz	Thyroid Cancer	MR Egger	10	0.873905	1.06097	0.191346	5.88283	1.06 (0.19-5.88)	0.947668
order.Burkholderiales.id.2874.summary.txt.gz	Thyroid Cancer	Weighted median	10	0.383186	0.563134	0.265728	1.1934	0.56 (0.27-1.19)	0.133981
order.Burkholderiales.id.2874.summary.txt.gz	Thyroid Cancer	Inverse variance weighted	10	0.276313	0.528774	0.307658	0.908809	0.53 (0.31-0.91)	0.0211074
order.Burkholderiales.id.2874.summary.txt.gz	Thyroid Cancer	Simple mode	10	0.577271	0.475418	0.153353	1.47387	0.48 (0.15-1.47)	0.229854
order.Burkholderiales.id.2874.summary.txt.gz	Thyroid Cancer	Weighted mode	10	0.553012	0.55891	0.189064	1.65225	0.56 (0.19-1.65)	0.320225
order.Clostridiales.id.1863.summary.txt.gz	Thyroid Cancer	MR Egger	12	1.31221	2.80726	0.214442	36.7498	2.81 (0.21-36.75)	0.449743
order.Clostridiales.id.1863.summary.txt.gz	Thyroid Cancer	Weighted median	12	0.379444	0.743079	0.353221	1.56323	0.74 (0.35-1.56)	0.433862
order.Clostridiales.id.1863.summary.txt.gz	Thyroid Cancer	Inverse variance weighted	12	0.307234	0.699494	0.383055	1.27734	0.70 (0.38-1.28)	0.244717
order.Clostridiales.id.1863.summary.txt.gz	Thyroid Cancer	Simple mode	12	0.547403	0.801656	0.274176	2.34394	0.80 (0.27-2.34)	0.694053
order.Clostridiales.id.1863.summary.txt.gz	Thyroid Cancer	Weighted mode	12	0.521858	0.871147	0.31324	2.42273	0.87 (0.31-2.42)	0.79641
order.Coriobacteriales.id.810.summary.txt.gz	Thyroid Cancer	MR Egger	17	0.917367	2.47988	0.410725	14.973	2.48 (0.41-14.97)	0.337868
order.Coriobacteriales.id.810.summary.txt.gz	Thyroid Cancer	Weighted median	17	0.293334	1.26916	0.714209	2.25532	1.27 (0.71-2.26)	0.416463
order.Coriobacteriales.id.810.summary.txt.gz	Thyroid Cancer	Inverse variance weighted	17	0.221806	1.01533	0.657356	1.56823	1.02 (0.66-1.57)	0.945333
order.Coriobacteriales.id.810.summary.txt.gz	Thyroid Cancer	Simple mode	17	0.518661	1.66868	0.60378	4.61175	1.67 (0.60-4.61)	0.338231
order.Coriobacteriales.id.810.summary.txt.gz	Thyroid Cancer	Weighted mode	17	0.503715	1.59368	0.593786	4.27732	1.59 (0.59-4.28)	0.368598
order.Desulfovibrionales.id.3156.summary.txt.gz	Thyroid Cancer	MR Egger	12	0.577496	0.76343	0.246147	2.36779	0.76 (0.25-2.37)	0.650218
order.Desulfovibrionales.id.3156.summary.txt.gz	Thyroid Cancer	Weighted median	12	0.299374	0.84589	0.470415	1.52106	0.85 (0.47-1.52)	0.576126
order.Desulfovibrionales.id.3156.summary.txt.gz	Thyroid Cancer	Inverse variance weighted	12	0.229172	0.846121	0.539954	1.32589	0.85 (0.54-1.33)	0.465931
order.Desulfovibrionales.id.3156.summary.txt.gz	Thyroid Cancer	Simple mode	12	0.51679	0.991167	0.359953	2.72928	0.99 (0.36-2.73)	0.98661
order.Desulfovibrionales.id.3156.summary.txt.gz	Thyroid Cancer	Weighted mode	12	0.438738	0.743968	0.314842	1.75799	0.74 (0.31-1.76)	0.514158
order.Enterobacteriales.id.3468.summary.txt.gz	Thyroid Cancer	MR Egger	7	2.29637	1.35452	0.0150339	122.038	1.35 (0.02-122.04)	0.900026
order.Enterobacteriales.id.3468.summary.txt.gz	Thyroid Cancer	Weighted median	7	0.446689	0.821543	0.342295	1.97178	0.82 (0.34-1.97)	0.659891
order.Enterobacteriales.id.3468.summary.txt.gz	Thyroid Cancer	Inverse variance weighted	7	0.351931	0.909831	0.456447	1.81355	0.91 (0.46-1.81)	0.788308
order.Enterobacteriales.id.3468.summary.txt.gz	Thyroid Cancer	Simple mode	7	0.705429	0.544808	0.136701	2.17128	0.54 (0.14-2.17)	0.422343
order.Enterobacteriales.id.3468.summary.txt.gz	Thyroid Cancer	Weighted mode	7	0.7123	0.532315	0.131779	2.15026	0.53 (0.13-2.15)	0.410123
order.Erysipelotrichales.id.2148.summary.txt.gz	Thyroid Cancer	MR Egger	13	1.14639	0.951372	0.100583	8.99863	0.95 (0.10-9.00)	0.966095
order.Erysipelotrichales.id.2148.summary.txt.gz	Thyroid Cancer	Weighted median	13	0.350687	1.09752	0.551953	2.18235	1.10 (0.55-2.18)	0.790739
order.Erysipelotrichales.id.2148.summary.txt.gz	Thyroid Cancer	Inverse variance weighted	13	0.264904	1.15428	0.686786	1.94001	1.15 (0.69-1.94)	0.588075
order.Erysipelotrichales.id.2148.summary.txt.gz	Thyroid Cancer	Simple mode	13	0.621446	1.08954	0.322297	3.68321	1.09 (0.32-3.68)	0.892539
order.Erysipelotrichales.id.2148.summary.txt.gz	Thyroid Cancer	Weighted mode	13	0.598657	1.13455	0.350943	3.66784	1.13 (0.35-3.67)	0.836532
order.Gastranaerophilales.id.1591.summary.txt.gz	Thyroid Cancer	MR Egger	9	0.587668	0.736643	0.232822	2.33072	0.74 (0.23-2.33)	0.619026
order.Gastranaerophilales.id.1591.summary.txt.gz	Thyroid Cancer	Weighted median	9	0.250339	0.84174	0.51533	1.3749	0.84 (0.52-1.37)	0.491325
order.Gastranaerophilales.id.1591.summary.txt.gz	Thyroid Cancer	Inverse variance weighted	9	0.184512	0.834174	0.581027	1.19761	0.83 (0.58-1.20)	0.325774
order.Gastranaerophilales.id.1591.summary.txt.gz	Thyroid Cancer	Simple mode	9	0.418347	0.775854	0.341724	1.7615	0.78 (0.34-1.76)	0.560898
order.Gastranaerophilales.id.1591.summary.txt.gz	Thyroid Cancer	Weighted mode	9	0.377813	0.894499	0.426559	1.87577	0.89 (0.43-1.88)	0.775433
order.Lactobacillales.id.1800.summary.txt.gz	Thyroid Cancer	MR Egger	15	0.808425	0.641765	0.131592	3.12984	0.64 (0.13-3.13)	0.592552
order.Lactobacillales.id.1800.summary.txt.gz	Thyroid Cancer	Weighted median	15	0.345713	0.861083	0.437288	1.6956	0.86 (0.44-1.70)	0.665287
order.Lactobacillales.id.1800.summary.txt.gz	Thyroid Cancer	Inverse variance weighted	15	0.305953	1.01301	0.556139	1.84522	1.01 (0.56-1.85)	0.966288
order.Lactobacillales.id.1800.summary.txt.gz	Thyroid Cancer	Simple mode	15	0.626005	0.927845	0.272025	3.16477	0.93 (0.27-3.16)	0.906474
order.Lactobacillales.id.1800.summary.txt.gz	Thyroid Cancer	Weighted mode	15	0.507599	0.819718	0.303101	2.21688	0.82 (0.30-2.22)	0.701223
order.Methanobacteriales.id.120.summary.txt.gz	Thyroid Cancer	MR Egger	10	0.57128	1.75955	0.574271	5.39118	1.76 (0.57-5.39)	0.351581
order.Methanobacteriales.id.120.summary.txt.gz	Thyroid Cancer	Weighted median	10	0.192107	1.19834	0.822345	1.74624	1.20 (0.82-1.75)	0.346273
order.Methanobacteriales.id.120.summary.txt.gz	Thyroid Cancer	Inverse variance weighted	10	0.138743	1.09835	0.836839	1.44159	1.10 (0.84-1.44)	0.498937
order.Methanobacteriales.id.120.summary.txt.gz	Thyroid Cancer	Simple mode	10	0.329862	1.42618	0.747121	2.72244	1.43 (0.75-2.72)	0.309835
order.Methanobacteriales.id.120.summary.txt.gz	Thyroid Cancer	Weighted mode	10	0.330162	1.38331	0.724237	2.64217	1.38 (0.72-2.64)	0.351389
order.MollicutesRF9.id.11579.summary.txt.gz	Thyroid Cancer	MR Egger	14	0.530136	0.456179	0.161389	1.28942	0.46 (0.16-1.29)	0.164509
order.MollicutesRF9.id.11579.summary.txt.gz	Thyroid Cancer	Weighted median	14	0.247958	1.13399	0.697498	1.84363	1.13 (0.70-1.84)	0.612081
order.MollicutesRF9.id.11579.summary.txt.gz	Thyroid Cancer	Inverse variance weighted	14	0.188604	1.01673	0.702528	1.47146	1.02 (0.70-1.47)	0.929894
order.MollicutesRF9.id.11579.summary.txt.gz	Thyroid Cancer	Simple mode	14	0.420567	1.02861	0.451083	2.34555	1.03 (0.45-2.35)	0.947546
order.MollicutesRF9.id.11579.summary.txt.gz	Thyroid Cancer	Weighted mode	14	0.381051	1.47635	0.69957	3.11563	1.48 (0.70-3.12)	0.32526
order.NB1n.id.3953.summary.txt.gz	Thyroid Cancer	MR Egger	14	0.572978	1.8611	0.6054	5.72136	1.86 (0.61-5.72)	0.299618
order.NB1n.id.3953.summary.txt.gz	Thyroid Cancer	Weighted median	14	0.1845	1.02761	0.715781	1.47529	1.03 (0.72-1.48)	0.882634
order.NB1n.id.3953.summary.txt.gz	Thyroid Cancer	Inverse variance weighted	14	0.129088	1.01063	0.78471	1.30158	1.01 (0.78-1.30)	0.934736
order.NB1n.id.3953.summary.txt.gz	Thyroid Cancer	Simple mode	14	0.324557	1.26148	0.667748	2.38315	1.26 (0.67-2.38)	0.486828
order.NB1n.id.3953.summary.txt.gz	Thyroid Cancer	Weighted mode	14	0.327044	1.19555	0.62977	2.26962	1.20 (0.63-2.27)	0.594232
order.Pasteurellales.id.3688.summary.txt.gz	Thyroid Cancer	MR Egger	14	0.375436	1.09097	0.522679	2.27714	1.09 (0.52-2.28)	0.82052
order.Pasteurellales.id.3688.summary.txt.gz	Thyroid Cancer	Weighted median	14	0.224849	1.06621	0.686196	1.65668	1.07 (0.69-1.66)	0.775543
order.Pasteurellales.id.3688.summary.txt.gz	Thyroid Cancer	Inverse variance weighted	14	0.168274	0.893055	0.642156	1.24198	0.89 (0.64-1.24)	0.501483
order.Pasteurellales.id.3688.summary.txt.gz	Thyroid Cancer	Simple mode	14	0.374519	1.06347	0.510423	2.21577	1.06 (0.51-2.22)	0.872005
order.Pasteurellales.id.3688.summary.txt.gz	Thyroid Cancer	Weighted mode	14	0.264942	1.18719	0.706314	1.99547	1.19 (0.71-2.00)	0.528481
order.Rhodospirillales.id.2667.summary.txt.gz	Thyroid Cancer	MR Egger	14	0.808252	1.94758	0.399483	9.49499	1.95 (0.40-9.49)	0.425615
order.Rhodospirillales.id.2667.summary.txt.gz	Thyroid Cancer	Weighted median	14	0.234475	0.932864	0.589154	1.47709	0.93 (0.59-1.48)	0.766934
order.Rhodospirillales.id.2667.summary.txt.gz	Thyroid Cancer	Inverse variance weighted	14	0.196849	1.04646	0.711479	1.53916	1.05 (0.71-1.54)	0.817543
order.Rhodospirillales.id.2667.summary.txt.gz	Thyroid Cancer	Simple mode	14	0.358146	0.861624	0.427029	1.73851	0.86 (0.43-1.74)	0.684299
order.Rhodospirillales.id.2667.summary.txt.gz	Thyroid Cancer	Weighted mode	14	0.299652	0.877038	0.487472	1.57793	0.88 (0.49-1.58)	0.668676
order.Selenomonadales.id.2165.summary.txt.gz	Thyroid Cancer	MR Egger	12	0.910971	0.174494	0.0292648	1.04043	0.17 (0.03-1.04)	0.0842966
order.Selenomonadales.id.2165.summary.txt.gz	Thyroid Cancer	Weighted median	12	0.372791	0.831894	0.400628	1.72741	0.83 (0.40-1.73)	0.621512
order.Selenomonadales.id.2165.summary.txt.gz	Thyroid Cancer	Inverse variance weighted	12	0.264678	0.714053	0.425042	1.19958	0.71 (0.43-1.20)	0.203201
order.Selenomonadales.id.2165.summary.txt.gz	Thyroid Cancer	Simple mode	12	0.591355	1.00774	0.31621	3.21158	1.01 (0.32-3.21)	0.989836
order.Selenomonadales.id.2165.summary.txt.gz	Thyroid Cancer	Weighted mode	12	0.568638	0.952191	0.312385	2.90241	0.95 (0.31-2.90)	0.932893
order.Verrucomicrobiales.id.4030.summary.txt.gz	Thyroid Cancer	MR Egger	12	0.818533	0.501225	0.100759	2.49334	0.50 (0.10-2.49)	0.418494
order.Verrucomicrobiales.id.4030.summary.txt.gz	Thyroid Cancer	Weighted median	12	0.29459	1.05497	0.592216	1.87932	1.05 (0.59-1.88)	0.855855
order.Verrucomicrobiales.id.4030.summary.txt.gz	Thyroid Cancer	Inverse variance weighted	12	0.233143	1.00502	0.636382	1.58719	1.01 (0.64-1.59)	0.982875
order.Verrucomicrobiales.id.4030.summary.txt.gz	Thyroid Cancer	Simple mode	12	0.603625	1.02105	0.312774	3.33321	1.02 (0.31-3.33)	0.973088
order.Verrucomicrobiales.id.4030.summary.txt.gz	Thyroid Cancer	Weighted mode	12	0.514937	0.592423	0.215928	1.62538	0.59 (0.22-1.63)	0.331138
order.Victivallales.id.2254.summary.txt.gz	Thyroid Cancer	MR Egger	8	0.60089	0.526504	0.162149	1.70958	0.53 (0.16-1.71)	0.326771
order.Victivallales.id.2254.summary.txt.gz	Thyroid Cancer	Weighted median	8	0.211291	0.957556	0.632863	1.44883	0.96 (0.63-1.45)	0.837363
order.Victivallales.id.2254.summary.txt.gz	Thyroid Cancer	Inverse variance weighted	8	0.168919	0.966385	0.694005	1.34567	0.97 (0.69-1.35)	0.839585
order.Victivallales.id.2254.summary.txt.gz	Thyroid Cancer	Simple mode	8	0.357684	0.91896	0.455859	1.85252	0.92 (0.46-1.85)	0.819983
order.Victivallales.id.2254.summary.txt.gz	Thyroid Cancer	Weighted mode	8	0.342841	0.923191	0.471476	1.80769	0.92 (0.47-1.81)	0.822346
phylum.Actinobacteria.id.400.summary.txt.gz	Thyroid Cancer	MR Egger	19	0.794317	0.884428	0.186434	4.19565	0.88 (0.19-4.20)	0.878945
phylum.Actinobacteria.id.400.summary.txt.gz	Thyroid Cancer	Weighted median	19	0.274943	0.713195	0.416075	1.22249	0.71 (0.42-1.22)	0.218943
phylum.Actinobacteria.id.400.summary.txt.gz	Thyroid Cancer	Inverse variance weighted	19	0.199026	0.951493	0.644157	1.40546	0.95 (0.64-1.41)	0.802716
phylum.Actinobacteria.id.400.summary.txt.gz	Thyroid Cancer	Simple mode	19	0.519616	0.580696	0.209722	1.60788	0.58 (0.21-1.61)	0.309397
phylum.Actinobacteria.id.400.summary.txt.gz	Thyroid Cancer	Weighted mode	19	0.406833	0.60668	0.27331	1.34668	0.61 (0.27-1.35)	0.235117
phylum.Bacteroidetes.id.905.summary.txt.gz	Thyroid Cancer	MR Egger	11	0.62261	0.972299	0.286961	3.2944	0.97 (0.29-3.29)	0.964997
phylum.Bacteroidetes.id.905.summary.txt.gz	Thyroid Cancer	Weighted median	11	0.377948	1.09176	0.520489	2.29004	1.09 (0.52-2.29)	0.816317
phylum.Bacteroidetes.id.905.summary.txt.gz	Thyroid Cancer	Inverse variance weighted	11	0.272946	1.02172	0.598405	1.74449	1.02 (0.60-1.74)	0.937254
phylum.Bacteroidetes.id.905.summary.txt.gz	Thyroid Cancer	Simple mode	11	0.517362	1.07743	0.390844	2.97014	1.08 (0.39-2.97)	0.88824
phylum.Bacteroidetes.id.905.summary.txt.gz	Thyroid Cancer	Weighted mode	11	0.49169	1.06725	0.40713	2.79771	1.07 (0.41-2.80)	0.897311
phylum.Cyanobacteria.id.1500.summary.txt.gz	Thyroid Cancer	MR Egger	8	0.889059	1.54105	0.269795	8.80235	1.54 (0.27-8.80)	0.643919
phylum.Cyanobacteria.id.1500.summary.txt.gz	Thyroid Cancer	Weighted median	8	0.268744	1.18213	0.698079	2.00181	1.18 (0.70-2.00)	0.53356
phylum.Cyanobacteria.id.1500.summary.txt.gz	Thyroid Cancer	Inverse variance weighted	8	0.235204	1.02368	0.645589	1.62322	1.02 (0.65-1.62)	0.920721
phylum.Cyanobacteria.id.1500.summary.txt.gz	Thyroid Cancer	Simple mode	8	0.395131	1.23912	0.571176	2.68816	1.24 (0.57-2.69)	0.604241
phylum.Cyanobacteria.id.1500.summary.txt.gz	Thyroid Cancer	Weighted mode	8	0.350101	1.19849	0.603424	2.38038	1.20 (0.60-2.38)	0.62097
phylum.Euryarchaeota.id.55.summary.txt.gz	Thyroid Cancer	MR Egger	12	0.546352	2.24139	0.768162	6.54007	2.24 (0.77-6.54)	0.170397
phylum.Euryarchaeota.id.55.summary.txt.gz	Thyroid Cancer	Weighted median	12	0.161292	1.32091	0.962895	1.81204	1.32 (0.96-1.81)	0.0844245
phylum.Euryarchaeota.id.55.summary.txt.gz	Thyroid Cancer	Inverse variance weighted	12	0.123611	1.30888	1.02726	1.66771	1.31 (1.03-1.67)	0.0294373
phylum.Euryarchaeota.id.55.summary.txt.gz	Thyroid Cancer	Simple mode	12	0.283274	1.46311	0.839749	2.5492	1.46 (0.84-2.55)	0.206185
phylum.Euryarchaeota.id.55.summary.txt.gz	Thyroid Cancer	Weighted mode	12	0.248719	1.46311	0.898593	2.38227	1.46 (0.90-2.38)	0.154228
phylum.Firmicutes.id.1672.summary.txt.gz	Thyroid Cancer	MR Egger	14	0.602263	1.13496	0.348597	3.69519	1.13 (0.35-3.70)	0.837036
phylum.Firmicutes.id.1672.summary.txt.gz	Thyroid Cancer	Weighted median	14	0.326994	0.922099	0.485775	1.75033	0.92 (0.49-1.75)	0.804116
phylum.Firmicutes.id.1672.summary.txt.gz	Thyroid Cancer	Inverse variance weighted	14	0.229621	0.689628	0.439701	1.08161	0.69 (0.44-1.08)	0.105591
phylum.Firmicutes.id.1672.summary.txt.gz	Thyroid Cancer	Simple mode	14	0.636006	1.12981	0.324808	3.92994	1.13 (0.32-3.93)	0.850783
phylum.Firmicutes.id.1672.summary.txt.gz	Thyroid Cancer	Weighted mode	14	0.554643	1.25631	0.423617	3.72578	1.26 (0.42-3.73)	0.687487
phylum.Lentisphaerae.id.2238.summary.txt.gz	Thyroid Cancer	MR Egger	9	0.602585	0.603968	0.185389	1.96764	0.60 (0.19-1.97)	0.430351
phylum.Lentisphaerae.id.2238.summary.txt.gz	Thyroid Cancer	Weighted median	9	0.218441	0.976526	0.636419	1.49839	0.98 (0.64-1.50)	0.913408
phylum.Lentisphaerae.id.2238.summary.txt.gz	Thyroid Cancer	Inverse variance weighted	9	0.15826	1.03278	0.757345	1.40838	1.03 (0.76-1.41)	0.838508
phylum.Lentisphaerae.id.2238.summary.txt.gz	Thyroid Cancer	Simple mode	9	0.358849	0.932899	0.461717	1.88492	0.93 (0.46-1.88)	0.851345
phylum.Lentisphaerae.id.2238.summary.txt.gz	Thyroid Cancer	Weighted mode	9	0.347832	0.937853	0.474301	1.85445	0.94 (0.47-1.85)	0.858242
phylum.Proteobacteria.id.2375.summary.txt.gz	Thyroid Cancer	MR Egger	12	0.704845	2.59963	0.653032	10.3487	2.60 (0.65-10.35)	0.205102
phylum.Proteobacteria.id.2375.summary.txt.gz	Thyroid Cancer	Weighted median	12	0.352588	1.0205	0.511308	2.03677	1.02 (0.51-2.04)	0.954109
phylum.Proteobacteria.id.2375.summary.txt.gz	Thyroid Cancer	Inverse variance weighted	12	0.252993	1.04979	0.639369	1.72367	1.05 (0.64-1.72)	0.847688
phylum.Proteobacteria.id.2375.summary.txt.gz	Thyroid Cancer	Simple mode	12	0.575496	1.03717	0.335719	3.20421	1.04 (0.34-3.20)	0.950578
phylum.Proteobacteria.id.2375.summary.txt.gz	Thyroid Cancer	Weighted mode	12	0.493073	1.3904	0.528965	3.6547	1.39 (0.53-3.65)	0.517633
phylum.Tenericutes.id.3919.summary.txt.gz	Thyroid Cancer	MR Egger	12	0.878349	0.254436	0.0454898	1.42313	0.25 (0.05-1.42)	0.150227
phylum.Tenericutes.id.3919.summary.txt.gz	Thyroid Cancer	Weighted median	12	0.311424	0.715588	0.388663	1.31751	0.72 (0.39-1.32)	0.282563
phylum.Tenericutes.id.3919.summary.txt.gz	Thyroid Cancer	Inverse variance weighted	12	0.267281	0.802372	0.475183	1.35485	0.80 (0.48-1.35)	0.410061
phylum.Tenericutes.id.3919.summary.txt.gz	Thyroid Cancer	Simple mode	12	0.522111	0.630866	0.226729	1.75536	0.63 (0.23-1.76)	0.396483
phylum.Tenericutes.id.3919.summary.txt.gz	Thyroid Cancer	Weighted mode	12	0.55793	0.65898	0.220777	1.96694	0.66 (0.22-1.97)	0.47043
phylum.Verrucomicrobia.id.3982.summary.txt.gz	Thyroid Cancer	MR Egger	12	0.65322	0.435897	0.121158	1.56825	0.44 (0.12-1.57)	0.232441
phylum.Verrucomicrobia.id.3982.summary.txt.gz	Thyroid Cancer	Weighted median	12	0.304177	1.15377	0.635622	2.09431	1.15 (0.64-2.09)	0.638182
phylum.Verrucomicrobia.id.3982.summary.txt.gz	Thyroid Cancer	Inverse variance weighted	12	0.259885	1.02637	0.616719	1.70814	1.03 (0.62-1.71)	0.920209
phylum.Verrucomicrobia.id.3982.summary.txt.gz	Thyroid Cancer	Simple mode	12	0.507382	1.22688	0.453847	3.31661	1.23 (0.45-3.32)	0.69467
phylum.Verrucomicrobia.id.3982.summary.txt.gz	Thyroid Cancer	Weighted mode	12	0.437001	1.11799	0.474738	2.63281	1.12 (0.47-2.63)	0.803266
Abbreviation: SNP, single nucleotide polymorphism; MR, mendelian randomization; P-value: P-value from GWAS; SE: standard error of coefficient estimate; 95% CI, 95% confidence interval.

## Sheet: Supplementary Table S3. Detaile
Supplementary Table S3. Detailed information of instrumental variables used in MR analyses (P < 5×10-8)
Bacterial taxa	chr	pos	SNP	Effect_allele	Other_allele	Beta	se	P-value	N	Ncohorts	F
class.Actinobacteria.id.419	2	136616754	rs182549	T	C	0.111489	0.012066	4.96e-08	16313	24	85.3772
class.Actinobacteria.id.419	2	136608646	rs4988235	A	G	0.109587	0.0120515	4.95e-08	16313	24	82.6863
class.Actinobacteria.id.419	2	136707982	rs6754311	T	C	0.108073	0.012047	4.9e-08	16312	24	80.4783
class.Actinobacteria.id.419	2	135907088	rs6730157	A	G	0.107534	0.0119089	4.9e-08	16313	24	81.5364
class.Actinobacteria.id.419	2	136407479	rs1446585	A	G	0.108704	0.0121458	4.88e-08	16182	23	80.1014
class.Actinobacteria.id.419	2	135837906	rs7570971	C	A	0.106846	0.0119243	4.88e-08	16182	23	80.2876
class.Actinobacteria.id.419	2	136413650	rs36084664	A	G	-0.110466	0.0128847	4.88e-08	15292	21	73.5034
class.Actinobacteria.id.419	2	136381348	rs12465802	G	A	0.106318	0.0119961	4.88e-08	16313	24	78.5472
class.Actinobacteria.id.419	2	135954797	rs1375131	T	C	0.105674	0.0119114	4.86e-08	16312	24	78.7066
class.Actinobacteria.id.419	2	136740900	rs687670	T	C	0.105578	0.0123097	4.84e-08	16313	24	73.5621
class.Actinobacteria.id.419	2	136043944	rs13023281	T	C	-0.103988	0.0127966	4.83e-08	15292	21	66.035
class.Actinobacteria.id.419	2	136721995	rs13404551	T	C	0.103988	0.0122982	4.83e-08	16311	24	71.4968
class.Actinobacteria.id.419	2	136685228	rs309160	C	T	0.102058	0.0123086	4.83e-08	16313	24	68.7506
class.Actinobacteria.id.419	2	136755684	rs309134	G	A	0.10365	0.0124917	4.8e-08	16312	24	68.8489
class.Actinobacteria.id.419	2	136670298	rs309168	C	T	0.101529	0.0123111	4.79e-08	16313	24	68.0129
class.Actinobacteria.id.419	2	136658345	rs218174	A	G	0.10151	0.0123143	4.77e-08	16312	24	67.9503
class.Actinobacteria.id.419	2	136322676	rs6759321	G	T	0.0987904	0.0120966	4.7e-08	16182	23	66.6967
class.Actinobacteria.id.419	2	136614255	rs309180	A	G	0.100268	0.0123238	4.7e-08	16313	24	66.1965
class.Actinobacteria.id.419	2	136721603	rs12615624	A	G	0.101483	0.0124921	4.7e-08	16313	24	65.9963
class.Actinobacteria.id.419	2	136638216	rs632632	T	C	0.0994763	0.0123137	4.66e-08	16312	24	65.2624
class.Actinobacteria.id.419	2	136092061	rs1561277	C	A	0.097121	0.0120759	4.66e-08	16182	23	64.6821
class.Actinobacteria.id.419	2	136643555	rs309125	C	T	0.0984871	0.0123164	4.66e-08	16312	24	63.9423
class.Actinobacteria.id.419	2	136691825	rs309164	T	C	0.0998541	0.0124943	4.66e-08	16313	24	63.8721
class.Actinobacteria.id.419	2	136622046	rs4988183	T	C	0.0994862	0.0125843	4.64e-08	16312	24	62.4981
class.Actinobacteria.id.419	2	136698098	rs309149	C	T	0.0981028	0.0124945	4.63e-08	16313	24	61.649
class.Actinobacteria.id.419	2	136765951	rs309137	T	C	0.0963443	0.0122801	4.59e-08	16313	24	61.5528
class.Actinobacteria.id.419	2	136608231	rs4954490	A	G	0.0957899	0.0123948	4.58e-08	16308	24	59.7254
class.Actinobacteria.id.419	2	136787402	rs6716536	C	T	0.0923254	0.0121224	4.58e-08	16182	23	58.0049
class.Actinobacteria.id.419	2	136594158	rs2236783	A	G	0.0955766	0.0124159	4.57e-08	16313	24	59.2583
class.Actinobacteria.id.419	2	136589612	rs12620033	G	C	0.095206	0.0124129	4.56e-08	16313	24	58.8273
class.Actinobacteria.id.419	2	136820076	rs11681248	T	C	0.0888172	0.0118423	4.55e-08	16308	24	56.2502
class.Actinobacteria.id.419	2	136603276	rs3754686	C	T	0.092912	0.0123933	4.52e-08	16313	24	56.2039
class.Actinobacteria.id.419	2	136583192	rs745500	A	G	0.0927245	0.0123999	4.47e-08	16313	24	55.918
class.Actinobacteria.id.419	2	136602491	rs3739020	T	G	0.0942499	0.0126814	4.47e-08	16310	24	55.2363
class.Actinobacteria.id.419	2	136596867	rs6742283	G	A	0.0922691	0.0124118	4.42e-08	16310	24	55.2645
class.Actinobacteria.id.419	2	136575199	rs6719488	T	G	0.0922752	0.0124	4.33e-08	16313	24	55.3765
class.Actinobacteria.id.419	2	136576577	rs892715	C	T	0.0921969	0.0124002	4.33e-08	16313	24	55.2808
class.Actinobacteria.id.419	2	136603366	rs3769005	G	C	0.0918007	0.0123927	4.26e-08	16313	24	54.873
class.Actinobacteria.id.419	2	136557319	rs2322660	T	C	0.0919976	0.0123966	4.23e-08	16313	24	55.0746
class.Actinobacteria.id.419	2	136569848	rs12988076	A	C	0.0919474	0.0124006	4.16e-08	16313	24	54.9791
class.Actinobacteria.id.419	2	136555659	rs2322659	C	T	0.0929665	0.0126593	4.15e-08	16313	24	53.9303
class.Actinobacteria.id.419	2	136558157	rs748841	T	C	0.0917469	0.0123969	4.15e-08	16313	24	54.7715
class.Actinobacteria.id.419	2	136581848	rs1470457	A	G	0.0929629	0.0126803	4.14e-08	16313	24	53.7474
class.Actinobacteria.id.419	2	136786651	rs12475139	T	A	0.0889984	0.0122595	4.12e-08	16182	23	52.7011
class.Actinobacteria.id.419	2	136580287	rs2164210	C	T	0.0899284	0.0124012	4.11e-08	16313	24	52.5859
class.Actinobacteria.id.419	2	135911422	rs17261772	T	C	0.0920713	0.0124866	4.11e-08	16182	23	54.3702
class.Actinobacteria.id.419	2	136439517	rs313519	A	C	0.0908563	0.0125815	4.1e-08	16313	24	52.1489
class.Actinobacteria.id.419	2	136439090	rs313518	C	T	0.0907332	0.012581	4.1e-08	16313	24	52.0119
class.Actinobacteria.id.419	2	136817088	rs749873	T	C	0.0849027	0.0118569	4.1e-08	16313	24	51.2747
class.Actinobacteria.id.419	2	136544197	rs10928546	T	C	0.0908598	0.0126287	4.1e-08	16313	24	51.7639
class.Actinobacteria.id.419	2	136455600	rs71348714	A	G	0.0898643	0.0125801	4.1e-08	16313	24	51.0274
class.Actinobacteria.id.419	2	136437507	rs313517	A	G	0.0898493	0.0125806	4.1e-08	16313	24	51.0064
class.Actinobacteria.id.419	2	136550109	rs2082729	T	C	0.0905236	0.0126352	4.08e-08	16313	24	51.3289
class.Actinobacteria.id.419	2	136535410	rs71348715	T	G	0.0904167	0.012632	4.07e-08	16313	24	51.2334
class.Actinobacteria.id.419	2	136539122	rs11684545	T	G	0.09024	0.012631	4.06e-08	16313	24	51.0416
class.Actinobacteria.id.419	2	136445526	rs313526	C	T	0.0897135	0.0125792	4.06e-08	16313	24	50.8635
class.Actinobacteria.id.419	2	136422171	rs2034276	A	T	0.089594	0.0125789	4.03e-08	16313	24	50.7312
class.Actinobacteria.id.419	2	136445869	rs313528	G	A	0.0896386	0.012579	4.03e-08	16313	24	50.7808
class.Actinobacteria.id.419	2	136420690	rs4954280	A	G	0.089587	0.0125763	4e-08	16313	24	50.7438
class.Actinobacteria.id.419	2	136522941	rs28453840	A	G	0.0900388	0.0126228	3.98e-08	16312	24	50.8801
class.Actinobacteria.id.419	2	136419961	rs1446584	A	G	0.0893976	0.0125757	3.96e-08	16313	24	50.5342
class.Actinobacteria.id.419	2	136432103	rs313523	G	A	0.0893878	0.0125826	3.93e-08	16313	24	50.4682
class.Actinobacteria.id.419	2	136430866	rs313522	T	A	0.089353	0.0125827	3.92e-08	16313	24	50.428
class.Actinobacteria.id.419	2	136502792	rs1438305	G	C	0.0899054	0.0126321	3.92e-08	16313	24	50.655
class.Actinobacteria.id.419	2	136553639	rs1011361	A	G	0.0898334	0.0126359	3.91e-08	16312	24	50.5429
class.Actinobacteria.id.419	2	136494186	rs10202489	A	G	0.0896102	0.0126092	3.91e-08	16313	24	50.5053
class.Actinobacteria.id.419	2	136428460	rs656326	A	C	0.0890462	0.0125802	3.89e-08	16313	24	50.102
class.Actinobacteria.id.419	2	136418348	rs6720287	A	G	0.0890003	0.012576	3.87e-08	16313	24	50.0841
class.Actinobacteria.id.419	2	136444123	rs313524	C	T	0.0889802	0.0125793	3.84e-08	16313	24	50.0347
class.Actinobacteria.id.419	2	136551694	rs12998016	T	C	0.0895349	0.0126378	3.84e-08	16312	24	50.1924
class.Actinobacteria.id.419	2	136416855	rs6715856	T	C	0.0887859	0.0125764	3.8e-08	16313	24	49.8396
class.Actinobacteria.id.419	2	136554800	rs6430589	C	G	0.0890976	0.0126367	3.79e-08	16312	24	49.7124
class.Actinobacteria.id.419	2	136499166	rs1438307	T	G	0.0893801	0.0126274	3.7e-08	16313	24	50.1018
class.Actinobacteria.id.419	2	136503157	rs1438304	G	A	0.0894761	0.0126317	3.7e-08	16313	24	50.1754
class.Actinobacteria.id.419	2	136416941	rs6755383	C	T	0.0887419	0.0125775	3.69e-08	16313	24	49.7814
class.Actinobacteria.id.419	2	136495619	rs10195620	T	A	0.089464	0.0126364	3.69e-08	16313	24	50.1243
class.Actinobacteria.id.419	2	136462441	rs7355359	T	C	0.0886943	0.0125801	3.68e-08	16313	24	49.7078
class.Actinobacteria.id.419	2	136521514	rs10192827	A	G	0.0889909	0.0126238	3.64e-08	16311	24	49.6945
class.Actinobacteria.id.419	2	136410299	rs10928542	G	A	0.0883155	0.0125772	3.61e-08	16313	24	49.3067
class.Actinobacteria.id.419	2	136507039	rs12998387	G	A	0.0889143	0.0126217	3.61e-08	16313	24	49.6258
class.Actinobacteria.id.419	2	136511575	rs3213889	G	A	0.089037	0.0126328	3.58e-08	16313	24	49.6753
class.Actinobacteria.id.419	2	136402117	rs4954276	A	G	0.088514	0.0125768	3.57e-08	16313	24	49.5319
class.Actinobacteria.id.419	2	136413359	rs7608045	T	C	0.0882572	0.0125778	3.57e-08	16313	24	49.2367
class.Actinobacteria.id.419	2	136522675	rs10173394	T	C	0.0888859	0.012623	3.55e-08	16313	24	49.5842
class.Actinobacteria.id.419	2	136470714	rs13412397	A	G	0.0886464	0.0125961	3.55e-08	16313	24	49.5276
class.Actinobacteria.id.419	2	136409073	rs4954279	G	A	0.0880797	0.0125765	3.55e-08	16313	24	49.0494
class.Actinobacteria.id.419	2	136398174	rs12619365	C	T	0.08822	0.0126217	3.52e-08	16313	24	48.8541
class.Actinobacteria.id.419	2	136817616	rs2011946	A	C	0.0838274	0.0119413	3.52e-08	16308	24	49.2799
class.Actinobacteria.id.419	2	136474098	rs11679508	T	A	0.0882116	0.0125969	3.48e-08	16313	24	49.0372
class.Actinobacteria.id.419	2	136518103	rs12994270	A	T	0.088453	0.0126235	3.48e-08	16313	24	49.0984
class.Actinobacteria.id.419	2	136403749	rs13413639	C	A	0.0877595	0.0125756	3.48e-08	16313	24	48.6999
class.Actinobacteria.id.419	2	136495300	rs12469709	T	C	0.0881147	0.0126384	3.46e-08	16313	24	48.6089
class.Actinobacteria.id.419	2	135877562	rs1869829	A	G	0.0868911	0.0124838	3.46e-08	16313	24	48.4456
class.Actinobacteria.id.419	2	136421323	rs1374329	A	G	0.0881831	0.0128247	3.45e-08	16313	24	47.2797
class.Actinobacteria.id.419	2	136544752	rs6760329	G	A	0.0887484	0.013013	3.45e-08	16313	24	46.5124
class.Actinobacteria.id.419	2	136522710	rs9287442	G	A	0.0885489	0.0129614	3.44e-08	16313	24	46.673
class.Actinobacteria.id.419	2	136539513	rs10188066	A	G	0.0883405	0.013013	3.35e-08	16313	24	46.0854
class.Actinobacteria.id.419	2	136501840	rs10928545	G	A	0.088431	0.0129691	3.28e-08	16313	24	46.4933
class.Actinobacteria.id.419	2	136751849	rs62160860	G	C	0.113159	0.0170362	3.28e-08	16310	24	44.1195
class.Actinobacteria.id.419	2	136808949	rs11693502	T	C	0.0810058	0.0119337	3.21e-08	16312	24	46.0772
class.Actinobacteria.id.419	2	136528004	rs2304599	G	C	0.0883744	0.0130189	3.21e-08	16313	24	46.079
class.Actinobacteria.id.419	2	136516748	rs12616520	T	A	0.088031	0.0129616	3.19e-08	16313	24	46.1268
class.Actinobacteria.id.419	2	135771974	rs10187402	C	G	0.0846609	0.0125257	3.18e-08	16308	24	45.6836
class.Actinobacteria.id.419	2	136731066	rs4954551	G	A	0.109879	0.016819	3.18e-08	16313	24	42.6805
class.Actinobacteria.id.419	2	136733897	rs7587285	T	C	0.110116	0.0167978	3.18e-08	16313	24	42.9726
class.Actinobacteria.id.419	2	136546110	rs2278544	G	A	0.0871368	0.0129829	3.17e-08	16313	24	45.0466
class.Actinobacteria.id.419	2	136743490	rs2278683	A	C	0.109872	0.0168064	3.15e-08	16312	24	42.739
class.Actinobacteria.id.419	2	136747085	rs11893318	T	C	0.109383	0.0168198	3.12e-08	16312	24	42.2922
class.Actinobacteria.id.419	2	136812931	rs11679933	T	G	0.0802131	0.0119442	3.12e-08	16309	24	45.1002
class.Actinobacteria.id.419	2	136553529	rs1030764	T	C	0.0869578	0.0130208	3.11e-08	16313	24	44.6008
class.Actinobacteria.id.419	2	136505546	rs3820794	T	C	0.086478	0.0130027	3.04e-08	16313	24	44.2329
class.Actinobacteria.id.419	2	136825272	rs932206	T	C	0.0759471	0.0115151	3.02e-08	16182	23	43.5
class.Actinobacteria.id.419	2	136783169	rs6714750	A	G	0.0849251	0.0126225	3.01e-08	16182	23	45.2672
class.Actinobacteria.id.419	2	136873549	rs2680880	T	A	0.0774995	0.0115126	3.01e-08	16313	24	45.3158
class.Actinobacteria.id.419	2	135775130	rs7581382	T	C	-0.0851129	0.0141381	3e-08	15292	21	36.2417
class.Actinobacteria.id.419	2	136022798	rs935613	C	T	0.0825195	0.0125188	3e-08	16313	24	43.4495
class.Actinobacteria.id.419	2	135954405	rs1375132	A	G	0.0822519	0.0124975	2.96e-08	16311	24	43.3156
class.Actinobacteria.id.419	2	135915358	rs6747073	T	C	0.0807114	0.0124857	2.94e-08	16311	24	41.7875
class.Actinobacteria.id.419	2	136819662	rs6704561	C	T	0.078466	0.0123219	2.92e-08	16182	23	40.5519
class.Actinobacteria.id.419	2	136720344	rs3768998	G	T	0.105219	0.0173531	2.92e-08	16312	24	36.7648
class.Actinobacteria.id.419	2	136058820	rs2016636	G	A	0.0795819	0.0125225	2.89e-08	16313	24	40.3872
class.Actinobacteria.id.419	2	135832131	rs12328663	T	C	0.0965573	0.0157926	2.86e-08	16313	24	37.3821
class.Actinobacteria.id.419	2	135796410	rs13389481	C	A	0.0982232	0.0161635	2.86e-08	16311	24	36.928
class.Actinobacteria.id.419	2	135818907	rs2874739	C	T	0.0967751	0.0157894	2.84e-08	16313	24	37.5662
class.Actinobacteria.id.419	2	136002500	rs1900741	C	T	0.0857317	0.0136167	2.83e-08	16313	24	39.6404
class.Actinobacteria.id.419	2	135829432	rs10193348	A	G	0.0963125	0.0157962	2.79e-08	16313	24	37.1755
class.Actinobacteria.id.419	2	135795443	rs10167901	C	T	0.0962356	0.0158534	2.78e-08	16313	24	36.8493
class.Actinobacteria.id.419	2	135795385	rs10167809	C	T	0.09603	0.015852	2.78e-08	16313	24	36.6982
class.Actinobacteria.id.419	2	135795150	rs4953948	T	G	0.0960188	0.0158521	2.76e-08	16313	24	36.6893
class.Actinobacteria.id.419	2	135795095	rs4954216	G	A	0.095953	0.0158522	2.74e-08	16313	24	36.6386
class.Actinobacteria.id.419	2	135849613	rs7568525	G	A	0.0950414	0.0158384	2.74e-08	16313	24	36.0082
class.Actinobacteria.id.419	2	135795396	rs10167884	C	T	0.0957944	0.0158535	2.73e-08	16313	24	36.5117
class.Actinobacteria.id.419	2	135794986	rs4954215	G	A	0.0957562	0.015853	2.73e-08	16313	24	36.4849
class.Actinobacteria.id.419	2	135853807	rs10208624	C	T	0.0950424	0.015835	2.72e-08	16313	24	36.0245
class.Actinobacteria.id.419	2	135799082	rs62168942	T	C	0.0957826	0.01585	2.71e-08	16313	24	36.5186
class.Actinobacteria.id.419	2	135795595	rs10182750	T	C	0.0957126	0.015855	2.71e-08	16313	24	36.4422
class.Actinobacteria.id.419	2	135795040	rs4953947	A	C	0.0955496	0.0158551	2.7e-08	16313	24	36.318
class.Actinobacteria.id.419	2	135814716	rs7422031	C	T	0.0953739	0.0157892	2.69e-08	16313	24	36.487
class.Actinobacteria.id.419	2	135798082	rs13409400	A	C	0.0954751	0.01585	2.69e-08	16313	24	36.2848
class.Actinobacteria.id.419	2	135861497	rs7573600	G	C	0.0946776	0.0157999	2.68e-08	16313	24	35.9077
class.Actinobacteria.id.419	2	135798758	rs62168941	C	T	0.0954432	0.0158504	2.62e-08	16313	24	36.2583
class.Actinobacteria.id.419	2	136628380	rs4954513	G	A	0.106225	0.0174129	2.61e-08	16313	24	37.2147
class.Actinobacteria.id.419	2	136704414	rs16832275	C	G	0.101256	0.0167981	2.61e-08	16313	24	36.335
class.Actinobacteria.id.419	2	135859923	rs11898045	T	C	0.0944239	0.0158026	2.57e-08	16313	24	35.7031
class.Actinobacteria.id.419	2	135812969	rs56903548	C	T	0.0946095	0.0157912	2.55e-08	16313	24	35.8954
class.Actinobacteria.id.419	2	135801228	rs4954217	C	T	0.0950358	0.0158489	2.55e-08	16313	24	35.9564
class.Actinobacteria.id.419	2	135796155	rs13413872	G	T	0.0950513	0.015854	2.54e-08	16313	24	35.945
class.Actinobacteria.id.419	2	135796000	rs13402112	A	C	0.0950513	0.015854	2.53e-08	16313	24	35.945
class.Actinobacteria.id.419	2	135797223	rs10186594	A	G	0.0950437	0.0158455	2.52e-08	16313	24	35.9779
class.Actinobacteria.id.419	2	135860305	rs58426504	T	G	0.0940717	0.0158014	2.52e-08	16313	24	35.4425
class.Actinobacteria.id.419	2	135793565	rs4954214	C	T	0.0949188	0.0158585	2.51e-08	16313	24	35.8244
class.Actinobacteria.id.419	2	136615222	rs3213871	C	T	0.105538	0.0174659	2.5e-08	16313	24	36.5121
class.Actinobacteria.id.419	2	135800757	rs921859	A	G	0.0947905	0.0158491	2.5e-08	16313	24	35.7702
class.Actinobacteria.id.419	2	135871624	rs58697996	G	A	0.094277	0.0158382	2.48e-08	16313	24	35.4321
class.Actinobacteria.id.419	2	135802050	rs7601696	C	A	0.0947894	0.0158467	2.47e-08	16313	24	35.7801
class.Actinobacteria.id.419	2	135794367	rs6760553	A	G	0.0946941	0.0158576	2.45e-08	16313	24	35.6591
class.Actinobacteria.id.419	2	135802148	rs7577258	G	A	0.0947071	0.0158453	2.42e-08	16313	24	35.7241
class.Actinobacteria.id.419	2	135800601	rs2017831	C	T	0.0946733	0.0158493	2.4e-08	16313	24	35.681
class.Actinobacteria.id.419	2	136626004	rs3769002	T	C	0.105358	0.0174205	2.39e-08	16313	24	36.5775
class.Actinobacteria.id.419	2	136624919	rs56263017	T	C	0.105249	0.0174207	2.39e-08	16313	24	36.5009
class.Actinobacteria.id.419	2	135802028	rs7565268	T	C	0.0946212	0.0158467	2.37e-08	16313	24	35.653
class.Actinobacteria.id.419	2	135796965	rs56174523	A	C	0.0945298	0.015853	2.37e-08	16313	24	35.5563
class.Actinobacteria.id.419	2	135874038	rs61087958	C	T	0.0940299	0.0158094	2.36e-08	16313	24	35.3755
class.Actinobacteria.id.419	2	135793684	rs4953946	T	G	0.0942596	0.0158585	2.34e-08	16313	24	35.3286
class.Actinobacteria.id.419	2	135793845	rs11888951	T	C	0.0941495	0.0158578	2.33e-08	16313	24	35.2493
class.Actinobacteria.id.419	2	135802020	rs7601683	C	T	0.0941316	0.0158471	2.29e-08	16313	24	35.2836
class.Actinobacteria.id.419	2	135797747	rs10174944	C	T	0.0940235	0.0158529	2.28e-08	16312	24	35.1766
class.Actinobacteria.id.419	2	135872646	rs4954220	C	A	0.0934047	0.0158367	2.26e-08	16313	24	34.7863
class.Actinobacteria.id.419	2	135801956	rs7565149	T	A	0.0940093	0.015847	2.26e-08	16313	24	35.1924
class.Actinobacteria.id.419	2	135792528	rs62168934	A	G	0.0940021	0.0158589	2.25e-08	16313	24	35.1341
class.Actinobacteria.id.419	2	135789784	rs60350840	A	G	0.0940811	0.0158608	2.23e-08	16313	24	35.1848
class.Actinobacteria.id.419	2	135773446	rs4346445	A	C	0.0921498	0.0158563	2.22e-08	16311	24	33.774
class.Actinobacteria.id.419	2	136027264	rs16831498	G	C	0.0954896	0.0160598	2.21e-08	16313	24	35.3532
class.Actinobacteria.id.419	2	136671801	rs2164332	G	C	0.0984598	0.0167877	2.21e-08	16313	24	34.3981
class.Actinobacteria.id.419	2	135766072	rs4953945	C	G	0.0946539	0.0159247	2.2e-08	16311	24	35.3293
class.Actinobacteria.id.419	2	136636909	rs7608980	G	A	0.105345	0.0174337	2.2e-08	16313	24	36.5128
class.Actinobacteria.id.419	2	136901587	rs4954567	G	T	0.0732592	0.0120035	2.2e-08	16313	24	37.2485
class.Actinobacteria.id.419	2	135874622	rs6741481	A	G	0.0929799	0.0157998	2.19e-08	16313	24	34.6319
class.Actinobacteria.id.419	2	135893853	rs7603805	A	G	0.093578	0.0157922	2.18e-08	16313	24	35.1127
class.Actinobacteria.id.419	2	136637350	rs16832138	G	A	0.105094	0.0174289	2.18e-08	16313	24	36.3594
class.Actinobacteria.id.419	2	135878814	rs2290518	G	A	0.0926928	0.0157979	2.16e-08	16313	24	34.4266
class.Actinobacteria.id.419	2	136677192	rs2322725	T	C	0.0978787	0.0167939	2.16e-08	16313	24	33.9683
class.Actinobacteria.id.419	2	136016079	rs11884903	T	C	0.0944984	0.0160071	2.16e-08	16313	24	34.8516
class.Actinobacteria.id.419	2	136652859	rs16832156	G	A	0.098401	0.0168204	2.16e-08	16312	24	34.2235
class.Actinobacteria.id.419	2	136908062	rs1401687	G	C	0.0725861	0.0120043	2.15e-08	16313	24	36.5625
class.Actinobacteria.id.419	2	135774681	rs11903663	A	G	0.0895879	0.015817	2.15e-08	16311	24	32.0813
class.Actinobacteria.id.419	2	135884487	rs58327215	G	C	0.0925797	0.0158316	2.14e-08	16313	24	34.1966
class.Actinobacteria.id.419	2	136646900	rs6752519	C	T	0.102436	0.0173854	2.14e-08	16313	24	34.7164
class.Actinobacteria.id.419	2	136633011	rs309132	C	G	0.102406	0.0171747	2.14e-08	16313	24	35.5529
class.Actinobacteria.id.419	2	136637622	rs56067372	C	T	0.103578	0.017433	2.13e-08	16313	24	35.3016
class.Actinobacteria.id.419	2	135773617	rs4640444	T	C	0.0895223	0.0158185	2.13e-08	16311	24	32.0283
class.Actinobacteria.id.419	2	135787642	rs1551497	T	C	0.0931003	0.0158588	2.12e-08	16312	24	34.4635
class.Actinobacteria.id.419	2	136910834	rs10179271	T	C	0.0723362	0.0120038	2.11e-08	16313	24	36.3143
class.Actinobacteria.id.419	2	136683293	rs16832200	T	C	0.0971884	0.0167956	2.05e-08	16313	24	33.484
class.Actinobacteria.id.419	2	135773692	rs4645053	T	A	0.0895114	0.0158186	2.04e-08	16311	24	32.0199
class.Actinobacteria.id.419	2	136488978	rs6739713	A	G	0.0769809	0.012758	2.02e-08	16313	24	36.4081
class.Actinobacteria.id.419	2	135780168	rs4954212	A	G	0.0925129	0.0158237	2.01e-08	16312	24	34.1811
class.Actinobacteria.id.419	2	136590558	rs3754690	C	T	0.105744	0.018013	2e-08	16313	24	34.462
class.Actinobacteria.id.419	2	136667896	rs2164331	C	T	0.101664	0.0174385	1.99e-08	16313	24	33.9875
class.Actinobacteria.id.419	2	136659495	rs12478902	T	C	0.0985206	0.017022	1.98e-08	16312	24	33.499
class.Actinobacteria.id.419	2	135885357	rs6430561	C	T	0.0923692	0.015835	1.98e-08	16313	24	34.0268
class.Actinobacteria.id.419	2	136191314	rs10209482	A	C	0.0937687	0.0160329	1.98e-08	16313	24	34.2051
class.Actinobacteria.id.419	2	135785149	rs11890844	A	G	0.0925536	0.015876	1.96e-08	16312	24	33.9865
class.Actinobacteria.id.419	2	136907682	rs9941547	G	A	0.0723357	0.0120508	1.96e-08	16204	23	36.0307
class.Actinobacteria.id.419	2	135880013	rs13410870	G	A	0.0916725	0.0158007	1.94e-08	16313	24	33.6608
class.Actinobacteria.id.419	2	136643900	rs309126	T	C	0.0967206	0.0163423	1.94e-08	16313	24	35.0279
class.Actinobacteria.id.419	2	135789405	rs6709763	C	A	0.0919039	0.0158598	1.92e-08	16313	24	33.5793
class.Actinobacteria.id.419	2	135785066	rs13402101	T	A	0.0923385	0.0158773	1.92e-08	16312	24	33.823
class.Actinobacteria.id.419	2	135984172	rs57829242	A	G	0.0936368	0.0160094	1.91e-08	16313	24	34.2092
class.Actinobacteria.id.419	2	135785068	rs13399376	A	G	0.0922173	0.0158774	1.91e-08	16312	24	33.7341
class.Actinobacteria.id.419	2	136787476	rs74266324	G	A	0.0831877	0.0144615	1.91e-08	16182	23	33.0896
class.Actinobacteria.id.419	2	136479302	rs3754692	T	C	0.0765538	0.0127546	1.91e-08	16313	24	36.0246
class.Actinobacteria.id.419	2	135803766	rs17293519	A	G	0.0905325	0.0157863	1.89e-08	16313	24	32.8889
class.Actinobacteria.id.419	2	135773420	rs4494812	A	G	0.0888353	0.0158207	1.89e-08	16311	24	31.5298
class.Actinobacteria.id.419	2	136593694	rs55634455	T	C	0.104525	0.0179982	1.88e-08	16313	24	33.7269
class.Actinobacteria.id.419	2	136910690	rs4954568	T	A	0.0716435	0.0120042	1.85e-08	16313	24	35.6193
class.Actinobacteria.id.419	2	135787148	rs16831264	G	C	0.0914096	0.0158072	1.83e-08	16312	24	33.4405
class.Actinobacteria.id.419	2	136655620	rs6430593	G	A	0.0976705	0.0167991	1.81e-08	16313	24	33.8028
class.Actinobacteria.id.419	2	135789472	rs6737635	G	T	0.0912542	0.0158602	1.78e-08	16313	24	33.1047
class.Actinobacteria.id.419	2	136535364	rs60433564	A	C	0.119278	0.0206866	1.78e-08	13623	22	33.2463
class.Actinobacteria.id.419	2	135895879	rs6749119	C	G	0.0908334	0.0157935	1.78e-08	16313	24	33.0777
class.Actinobacteria.id.419	2	136536113	rs10496736	C	G	0.118804	0.0206873	1.77e-08	13623	22	32.9801
class.Actinobacteria.id.419	2	135935049	rs6721838	A	G	0.0916764	0.0158724	1.77e-08	16313	24	33.3605
class.Actinobacteria.id.419	2	136592309	rs78141345	G	A	0.103953	0.0180051	1.76e-08	16313	24	33.3339
class.Actinobacteria.id.419	2	135783367	rs11892750	G	A	0.0911436	0.0158899	1.75e-08	16312	24	32.901
class.Actinobacteria.id.419	2	136166536	rs13427494	G	A	0.0924354	0.0160375	1.74e-08	16313	24	33.2204
class.Actinobacteria.id.419	2	136910273	rs6715785	G	A	0.0709594	0.0120001	1.74e-08	16312	24	34.9662
class.Actinobacteria.id.419	2	135899069	rs11897204	T	C	0.0903627	0.0158055	1.74e-08	16313	24	32.6861
class.Actinobacteria.id.419	2	135895809	rs6706466	A	G	0.0902271	0.015797	1.74e-08	16313	24	32.6232
class.Actinobacteria.id.419	2	135789682	rs56369660	A	G	0.0899826	0.0158049	1.73e-08	16313	24	32.4141
class.Actinobacteria.id.419	2	136913375	rs4954569	C	T	0.0707702	0.0119999	1.72e-08	16312	24	34.7812
class.Actinobacteria.id.419	2	136100473	rs4954242	A	G	0.0932867	0.0161175	1.72e-08	16313	24	33.5001
class.Actinobacteria.id.419	2	135705558	rs1979033	G	A	0.0652849	0.0114228	1.72e-08	16308	24	32.6648
class.Actinobacteria.id.419	2	135775049	rs11888521	G	C	0.0876247	0.0158171	1.7e-08	16311	24	30.6901
class.Actinobacteria.id.419	2	135784733	rs13408096	G	T	0.0901275	0.0158199	1.67e-08	16312	24	32.4571
class.Actinobacteria.id.419	2	136652093	rs12233092	G	A	0.0954637	0.0168892	1.67e-08	16310	24	31.949
class.Actinobacteria.id.419	2	135962711	rs4954226	T	C	0.0915939	0.0160037	1.67e-08	16313	24	32.7559
class.Actinobacteria.id.419	2	135479980	rs6723108	G	T	0.066609	0.0115694	1.66e-08	16313	24	33.1472
class.Actinobacteria.id.419	2	135784227	rs4954213	G	T	0.0897472	0.0158235	1.66e-08	16312	24	32.1691
class.Actinobacteria.id.419	2	136546635	rs4954633	C	T	0.115296	0.0205447	1.61e-08	13623	22	31.494
class.Actinobacteria.id.419	2	136595426	rs56211644	T	C	0.102251	0.0179898	1.6e-08	16313	24	32.3057
class.Actinobacteria.id.419	2	135909462	rs4954221	G	A	0.0896939	0.0158315	1.56e-08	16313	24	32.0983
class.Actinobacteria.id.419	2	135781635	rs11900832	C	T	0.089774	0.0158917	1.56e-08	16312	24	31.9126
class.Actinobacteria.id.419	2	135781301	rs7597802	A	T	0.0897204	0.0158772	1.54e-08	16312	24	31.9326
class.Actinobacteria.id.419	2	136806959	rs925966	G	C	0.0712106	0.0121993	1.54e-08	16182	23	34.0735
class.Actinobacteria.id.419	2	136901607	rs4954392	A	G	0.0700031	0.0120114	1.52e-08	16313	24	33.966
class.Actinobacteria.id.419	2	136917355	rs4954570	G	C	0.0732333	0.0128536	1.51e-08	16311	24	32.4613
class.Actinobacteria.id.419	2	136898078	rs950176	A	G	0.0698509	0.0120201	1.51e-08	16311	24	33.7697
class.Actinobacteria.id.419	2	135776430	rs61663334	A	G	0.0862912	0.0158317	1.48e-08	16312	24	29.7082
class.Actinobacteria.id.419	2	135781522	rs11889843	G	A	0.0890049	0.0158227	1.48e-08	16312	24	31.6423
class.Actinobacteria.id.419	2	135780587	rs7563997	T	A	0.0889554	0.0158255	1.47e-08	16312	24	31.5957
class.Actinobacteria.id.419	2	136169799	rs6742013	T	C	0.090377	0.0160367	1.47e-08	16313	24	31.7605
class.Actinobacteria.id.419	2	136586828	rs57543738	T	C	0.101652	0.018088	1.46e-08	16313	24	31.5828
class.Actinobacteria.id.419	2	136580398	rs60376570	G	A	0.101474	0.018068	1.46e-08	16313	24	31.5422
class.Actinobacteria.id.419	2	136537057	rs72972104	G	A	0.113927	0.0205493	1.44e-08	13623	22	30.7371
class.Actinobacteria.id.419	2	136902666	rs12616955	C	T	0.0697199	0.0120114	1.42e-08	16313	24	33.6917
class.Actinobacteria.id.419	2	136781262	rs78793148	C	A	0.108269	0.0188212	1.42e-08	16182	23	33.0916
class.Actinobacteria.id.419	2	135755629	rs1530559	A	G	0.0654632	0.0114297	1.42e-08	16182	23	32.8041
class.Actinobacteria.id.419	2	135782456	rs10928529	G	A	0.0891483	0.0158902	1.4e-08	16312	24	31.475
class.Actinobacteria.id.419	2	136485280	rs2874834	A	G	0.0742129	0.0127888	1.4e-08	16313	24	33.6741
class.Actinobacteria.id.419	2	136901513	rs4954566	C	T	0.0693166	0.0120109	1.38e-08	16313	24	33.3062
class.Actinobacteria.id.419	2	135928312	rs2305248	A	G	0.0885232	0.0157989	1.37e-08	16313	24	31.3951
class.Actinobacteria.id.419	2	136552629	rs7565053	A	T	0.121058	0.0215389	1.37e-08	13499	21	31.5894
class.Actinobacteria.id.419	2	136773132	rs74697610	A	T	0.110377	0.0199922	1.37e-08	16073	22	30.4815
class.Actinobacteria.id.419	2	136641382	rs584226	T	C	0.0961745	0.0170309	1.37e-08	16313	24	31.8893
class.Actinobacteria.id.419	2	136806774	rs7371606	A	G	0.0703862	0.0122017	1.37e-08	16182	23	33.2763
class.Actinobacteria.id.419	2	136895508	rs4954564	A	G	0.0690118	0.0120217	1.34e-08	16311	24	32.9545
class.Actinobacteria.id.419	2	136228887	rs7605229	C	T	0.0901432	0.0160439	1.34e-08	16313	24	31.5678
class.Actinobacteria.id.419	2	136926719	rs4954572	G	T	0.069121	0.0120747	1.34e-08	16313	24	32.7695
class.Actinobacteria.id.419	2	136553925	rs4954430	C	T	0.115054	0.0207605	1.33e-08	13622	22	30.7135
class.Actinobacteria.id.419	2	136945029	rs1123848	C	T	0.0688483	0.012102	1.32e-08	16311	24	32.3649
class.Actinobacteria.id.419	2	136110129	rs6727889	C	T	0.0899805	0.0160456	1.32e-08	16313	24	31.4473
class.Actinobacteria.id.419	2	136927557	rs4954396	A	C	0.0689631	0.0120741	1.32e-08	16313	24	32.623
class.Actinobacteria.id.419	2	136642433	rs16855656	A	G	0.0919622	0.0164453	1.32e-08	16313	24	31.2706
class.Actinobacteria.id.419	2	136524766	rs62170081	A	G	0.115011	0.0206917	1.32e-08	13623	22	30.8949
class.Actinobacteria.id.419	2	136907790	rs10803550	C	T	0.0687255	0.0120124	1.31e-08	16313	24	32.7325
class.Actinobacteria.id.419	2	136907170	rs953387	A	C	0.0685406	0.0120121	1.31e-08	16313	24	32.558
class.Actinobacteria.id.419	2	136906640	rs2102896	T	C	0.068513	0.0120139	1.31e-08	16313	24	32.522
class.Actinobacteria.id.419	2	136578194	rs2874874	A	C	0.10007	0.0180616	1.31e-08	16313	24	30.6969
class.Actinobacteria.id.419	2	136899116	rs2056297	G	T	0.0684972	0.0120117	1.31e-08	16313	24	32.5191
class.Actinobacteria.id.419	2	136553438	rs56982689	C	T	0.113007	0.0207433	1.31e-08	13623	22	29.6794
class.Actinobacteria.id.419	2	136578040	rs2322812	A	G	0.0994476	0.0180619	1.3e-08	16313	24	30.3152
class.Actinobacteria.id.419	2	136570613	rs3769011	A	T	0.0983944	0.0180715	1.3e-08	16313	24	29.645
class.Actinobacteria.id.419	2	136522783	rs72970286	T	G	0.111213	0.0203604	1.3e-08	13622	22	29.8359
class.Actinobacteria.id.419	2	136515924	rs6707289	A	G	0.113992	0.0206917	1.3e-08	13623	22	30.35
class.Actinobacteria.id.419	2	136515859	rs6720497	G	A	0.113995	0.0206919	1.28e-08	13623	22	30.3507
class.Actinobacteria.id.419	2	136574305	rs58080116	A	G	0.0993037	0.0180636	1.28e-08	16313	24	30.222
class.Actinobacteria.id.419	2	136946433	rs4954397	A	G	0.0678614	0.0120988	1.25e-08	16313	24	31.4602
class.Actinobacteria.id.419	2	136939437	rs1964776	C	T	0.068118	0.0121043	1.24e-08	16313	24	31.67
class.Actinobacteria.id.419	2	135914038	rs11897217	C	T	0.0864887	0.0158365	1.24e-08	16313	24	29.8263
class.Actinobacteria.id.419	2	136560003	rs61470941	T	C	0.0977222	0.0180497	1.21e-08	16313	24	29.312
class.Actinobacteria.id.419	2	136926222	rs10928558	T	C	0.0688456	0.01225	1.2e-08	16312	24	31.5847
class.Actinobacteria.id.419	2	136571982	rs4954445	T	A	0.0984955	0.0180666	1.2e-08	16313	24	29.7223
class.Actinobacteria.id.419	2	135912977	rs7594509	G	T	0.0864399	0.0158386	1.19e-08	16313	24	29.7846
class.Actinobacteria.id.419	2	135921839	rs2322445	T	A	0.0865073	0.0158258	1.18e-08	16313	24	29.8797
class.Actinobacteria.id.419	2	136905697	rs12473760	C	A	0.0675284	0.0120133	1.17e-08	16313	24	31.5969
class.Actinobacteria.id.419	2	136948711	rs4954577	A	G	0.0675989	0.0120979	1.16e-08	16313	24	31.2219
class.Actinobacteria.id.419	2	136520186	rs6729961	T	G	0.113563	0.020689	1.16e-08	13623	22	30.13
class.Actinobacteria.id.419	2	136288273	rs3806502	C	T	0.0877177	0.0160346	1.16e-08	16313	24	29.9268
class.Actinobacteria.id.419	2	135925002	rs6705610	T	G	0.0859614	0.0158009	1.16e-08	16313	24	29.5965
class.Actinobacteria.id.419	2	136509573	rs16831994	T	C	0.111354	0.0205477	1.13e-08	13623	22	29.3687
class.Actinobacteria.id.419	2	136949744	rs16833335	G	A	0.0673473	0.0120943	1.13e-08	16313	24	31.0082
class.Actinobacteria.id.419	2	135689188	rs6738563	G	T	0.0623797	0.0114297	1.12e-08	16309	24	29.7862
class.Actinobacteria.id.419	2	136965117	rs1519525	C	T	0.0671757	0.012076	1.12e-08	16313	24	30.9441
class.Actinobacteria.id.419	2	136496805	rs35215526	G	A	0.103586	0.0187524	1.12e-08	16309	24	30.5131
class.Actinobacteria.id.419	2	136857158	rs13008147	A	G	-0.068864	0.0128717	1.12e-08	15292	21	28.6229
class.Actinobacteria.id.419	2	136511951	rs7609188	G	C	0.109862	0.0205537	1.12e-08	13623	22	28.5702
class.Actinobacteria.id.419	2	136599217	rs3820790	A	T	0.0982294	0.0182671	1.11e-08	16310	24	28.9163
class.Actinobacteria.id.419	2	136496928	rs62168847	T	C	0.101923	0.0186543	1.1e-08	16309	24	29.8528
class.Actinobacteria.id.419	2	136562472	rs3739022	G	A	0.0957608	0.018059	1.1e-08	16313	24	28.1183
class.Actinobacteria.id.419	2	136563248	rs12992815	C	G	0.0951021	0.017922	1.1e-08	16313	24	28.1584
class.Actinobacteria.id.419	2	135778656	rs7565871	G	C	0.0825549	0.0159186	1.09e-08	16312	24	26.8954
class.Actinobacteria.id.419	2	136496493	rs62168843	T	C	0.101383	0.0186546	1.09e-08	16309	24	29.5364
class.Actinobacteria.id.419	2	136496910	rs62168846	G	A	0.102552	0.0187523	1.09e-08	16309	24	29.9071
class.Actinobacteria.id.419	2	136538939	rs9677760	A	T	0.0761008	0.0137895	1.09e-08	16313	24	30.4564
class.Actinobacteria.id.419	2	136958593	rs4954578	T	C	0.0659781	0.012076	1.09e-08	16313	24	29.8508
class.Actinobacteria.id.419	2	136927094	rs4954573	T	G	0.0666495	0.0122445	1.08e-08	16312	24	29.6285
class.Actinobacteria.id.419	2	136539330	rs1865452	C	T	0.0760477	0.0138653	1.08e-08	16313	24	30.0825
class.Actinobacteria.id.419	2	136539670	rs60963894	T	G	0.0760426	0.0138646	1.07e-08	16313	24	30.0817
class.Actinobacteria.id.419	2	136540083	rs10496737	A	G	0.075998	0.0138646	1.07e-08	16313	24	30.0463
class.Actinobacteria.id.419	2	136923155	rs56036623	T	C	0.071193	0.0132643	1.07e-08	16313	24	28.8077
class.Actinobacteria.id.419	2	136963494	rs6716987	C	A	0.0656955	0.0120778	1.05e-08	16313	24	29.5865
class.Actinobacteria.id.419	2	136527120	rs60453613	G	C	0.0754944	0.0138639	1.05e-08	16313	24	29.6523
class.Actinobacteria.id.419	2	136510012	rs12469551	G	T	0.0753829	0.0137904	1.05e-08	16313	24	29.881
class.Actinobacteria.id.419	2	136942326	rs13010498	G	C	-0.0670891	0.0121916	1.05e-08	16182	23	30.2817
class.Actinobacteria.id.419	2	136509868	rs7595712	C	T	0.075472	0.0138639	1.04e-08	16313	24	29.6347
class.Actinobacteria.id.419	1	207003553	rs6660520	G	A	0.0711483	0.0134495	1.04e-08	16308	24	27.9843
class.Actinobacteria.id.419	2	136496639	rs62168844	A	G	0.0991922	0.0186556	1.04e-08	16309	24	28.2708
class.Actinobacteria.id.419	2	136520043	rs6708957	C	T	0.0748451	0.0138634	1.03e-08	16313	24	29.1467
class.Actinobacteria.id.419	2	135429288	rs998451	A	G	0.0610382	0.0115892	1.03e-08	16312	24	27.7392
class.Actinobacteria.id.419	1	207003956	rs7513988	T	C	0.0693683	0.0131871	1.03e-08	16309	24	27.6709
class.Actinobacteria.id.419	2	136292425	rs6745996	A	G	0.0880387	0.016697	1.02e-08	16313	24	27.8015
class.Actinobacteria.id.419	2	136658837	rs80274970	C	T	0.101176	0.0196799	1.02e-08	15823	22	26.431
class.Actinobacteria.id.419	1	207003374	rs12022129	A	G	0.0697561	0.0132648	1.02e-08	16310	24	27.6545
class.Actinobacteria.id.419	2	136542560	rs1469996	A	G	0.075457	0.0139334	1.01e-08	16182	23	29.3283
class.Actinobacteria.id.419	2	136565328	rs60274701	G	A	0.0940911	0.017874	9.85e-09	16312	24	27.7112
class.Actinobacteria.id.419	2	136917330	rs4954394	A	G	0.0670645	0.0129262	9.82e-09	16313	24	26.9182
class.Actinobacteria.id.419	2	136925439	rs10193587	T	C	0.0656265	0.0123482	9.81e-09	16182	23	28.2457
class.Actinobacteria.id.419	1	207003319	rs4845143	T	G	0.0691122	0.0132747	9.81e-09	16310	24	27.1057
class.Actinobacteria.id.419	2	136530443	rs147616090	C	T	0.0741592	0.0138477	9.8e-09	16313	24	28.6798
class.Actinobacteria.id.419	2	136542559	rs1469995	G	A	0.0739983	0.0138486	9.8e-09	16308	24	28.5518
class.Actinobacteria.id.419	2	136501509	rs6732236	T	G	0.0738434	0.0138631	9.64e-09	16313	24	28.373
class.Actinobacteria.id.419	2	136576166	rs7564577	C	T	0.0815548	0.0161539	9.64e-09	16311	24	25.4884
class.Actinobacteria.id.419	2	135456759	rs10928513	C	T	0.0609005	0.0115368	9.61e-09	16312	24	27.8658
class.Actinobacteria.id.419	2	136773638	rs7604460	T	C	0.0825192	0.0155317	9.52e-09	16182	23	28.2274
class.Actinobacteria.id.419	2	136506927	rs6430585	C	A	0.0729446	0.0137598	9.46e-09	16313	24	28.1037
class.Actinobacteria.id.419	2	135763318	rs7582173	G	A	0.0783488	0.0146174	9.44e-09	16313	24	28.7292
class.Actinobacteria.id.419	2	135768352	rs7575241	C	A	0.0733521	0.0139987	9.29e-09	16312	24	27.4568
class.Actinobacteria.id.419	2	136556805	rs872151	C	T	0.090607	0.0177914	9.29e-09	16313	24	25.936
class.Actinobacteria.id.419	2	136770509	rs12471781	G	A	0.0818178	0.0156146	9.24e-09	16182	23	27.4559
class.Actinobacteria.id.419	2	136808142	rs4954388	T	C	0.0638407	0.0123169	9.24e-09	16309	24	26.8654
class.Actinobacteria.id.419	2	136918828	rs4954571	G	A	0.0653908	0.012927	9.1e-09	16311	24	25.5879
class.Actinobacteria.id.419	1	207001879	rs1028182	C	T	0.0676338	0.0132783	9.05e-09	16310	24	25.9444
class.Actinobacteria.id.419	2	135762656	rs10197646	G	A	0.0774689	0.0146201	9.01e-09	16313	24	28.0774
class.Actinobacteria.id.419	2	136928320	rs7568884	C	T	0.0630435	0.0122448	8.96e-09	16313	24	26.5082
class.Actinobacteria.id.419	2	136801201	rs4954556	G	A	0.1226	0.0247436	8.85e-09	9647	17	24.5503
class.Actinobacteria.id.419	2	136930232	rs13415439	C	A	0.0628515	0.0122428	8.84e-09	16313	24	26.3556
class.Actinobacteria.id.419	2	136526981	rs60241067	A	T	0.0634173	0.0125294	8.84e-09	16313	24	25.6184
class.Actinobacteria.id.419	2	136506375	rs7556781	A	G	0.071596	0.0137435	8.78e-09	16313	24	27.1384
class.Actinobacteria.id.419	2	136935394	rs4954575	G	A	0.0627185	0.0122628	8.77e-09	16313	24	26.1585
class.Actinobacteria.id.419	2	136321951	rs6430580	A	G	0.0844586	0.0167136	8.72e-09	16313	24	25.5356
class.Actinobacteria.id.419	2	135758231	rs6733547	G	T	0.0804268	0.0160382	8.63e-09	16312	24	25.1471
class.Actinobacteria.id.419	2	135762429	rs10174462	C	G	0.0737054	0.0140224	8.63e-09	16313	24	27.6282
class.Actinobacteria.id.419	1	206997892	rs2056226	C	G	0.0681933	0.0135813	8.62e-09	16182	23	25.2117
class.Actinobacteria.id.419	1	207001190	rs6540645	C	G	0.0681324	0.0135141	8.5e-09	16308	24	25.4174
class.Actinobacteria.id.419	2	136555484	rs1807356	T	C	0.081038	0.0162851	8.37e-09	16313	24	24.7626
class.Actinobacteria.id.419	2	136504101	rs7589832	A	C	0.0717701	0.0138467	8.37e-09	16313	24	26.8653
class.Actinobacteria.id.419	2	136811263	rs13007153	T	C	0.0628078	0.0123108	8.26e-09	16308	24	26.029
class.Actinobacteria.id.419	2	136500475	rs73958618	A	G	0.0711468	0.0138301	8.26e-09	16313	24	26.4641
class.Actinobacteria.id.419	1	207001709	rs1028181	C	T	0.0674677	0.0135137	8.15e-09	16308	24	24.9257
class.Actinobacteria.id.419	2	136932321	rs59869505	A	C	0.0617206	0.0122309	8.07e-09	16313	24	25.4649
class.Actinobacteria.id.419	2	136929107	rs72976292	T	A	0.0618008	0.0122375	8.06e-09	16308	24	25.5038
class.Actinobacteria.id.419	2	136600176	rs55809728	G	A	0.107353	0.0218006	8.06e-09	13617	22	24.2489
class.Actinobacteria.id.419	2	136759379	rs309124	A	G	0.0747215	0.0145925	8.02e-09	16312	24	26.2199
class.Actinobacteria.id.419	2	136607703	rs4988243	T	C	0.112091	0.0224054	8e-09	13514	21	25.0287
class.Actinobacteria.id.419	1	207000060	rs908704	A	G	0.0664374	0.0134312	8e-09	16307	24	24.4679
class.Actinobacteria.id.419	2	136929076	rs16833170	A	G	0.0615433	0.0122376	7.97e-09	16313	24	25.2914
class.Actinobacteria.id.419	1	206995478	rs6685379	A	G	0.0661113	0.013349	7.96e-09	16182	23	24.5274
class.Actinobacteria.id.419	2	136806218	rs2090661	A	G	0.0616869	0.0123116	7.93e-09	16309	24	25.105
class.Actinobacteria.id.419	2	136435526	rs2254780	C	T	0.0714552	0.0147411	7.92e-09	16313	24	23.4968
class.Actinobacteria.id.419	2	136822223	rs1879087	T	C	0.10375	0.022927	7.92e-09	10415	19	20.4776
class.Actinobacteria.id.419	2	136435736	rs2441384	T	C	0.0712103	0.0147409	7.81e-09	16313	24	23.3366
class.Actinobacteria.id.419	1	206994404	rs2138992	C	A	0.0659424	0.0135208	7.65e-09	16182	23	23.7862
class.Actinobacteria.id.419	2	136761853	rs309122	A	G	0.0734965	0.0145936	7.64e-09	16312	24	25.3635
class.Actinobacteria.id.419	2	135758520	rs11895609	A	T	0.0763044	0.0159789	7.63e-09	16312	24	22.8036
class.Actinobacteria.id.419	2	135762061	rs6712127	A	G	0.0715978	0.0139913	7.57e-09	16313	24	26.1867
class.Actinobacteria.id.419	2	136761175	rs309123	C	G	0.0739559	0.0148004	7.57e-09	16312	24	24.969
class.Actinobacteria.id.419	16	81776768	rs8047955	G	A	0.0575816	0.0116762	7.56e-09	16306	24	24.3199
class.Actinobacteria.id.419	16	81777336	rs8057441	T	C	0.0569522	0.0115974	7.55e-09	16182	23	24.1156
class.Actinobacteria.id.419	2	136799609	rs10928554	C	T	0.0897611	0.0174332	7.55e-09	16182	23	26.5108
class.Actinobacteria.id.419	1	206991253	rs4440852	A	C	0.0650211	0.0135225	7.53e-09	16182	23	23.1202
class.Actinobacteria.id.419	2	136657252	rs309152	T	C	0.0737591	0.0150388	7.53e-09	16313	24	24.055
class.Actinobacteria.id.419	2	136682486	rs75667274	C	T	0.0765655	0.0155595	7.48e-09	16307	24	24.2145
class.Actinobacteria.id.419	2	136854537	rs6430601	G	T	0.0760397	0.0161513	7.46e-09	16310	24	22.1649
class.Actinobacteria.id.419	2	136695694	rs112407062	C	T	0.0760956	0.0154776	7.44e-09	16313	24	24.1719
class.Actinobacteria.id.419	13	112859829	rs7322849	C	T	0.0944467	0.0192976	7.44e-09	16313	24	23.9534
class.Actinobacteria.id.419	2	135760244	rs6713776	C	G	0.0743085	0.0146082	7.39e-09	16313	24	25.8753
class.Actinobacteria.id.419	2	136921703	rs10180515	T	A	0.0639976	0.0133924	7.39e-09	16313	24	22.8356
class.Actinobacteria.id.419	16	81777833	rs12448146	C	A	0.0558516	0.01156	7.39e-09	16182	23	23.343
class.Actinobacteria.id.419	1	206999963	rs908703	C	G	0.0632903	0.013257	7.28e-09	16307	24	22.7922
class.Actinobacteria.id.419	2	136692893	rs115553816	G	A	0.0757628	0.0154816	7.22e-09	16313	24	23.9486
class.Actinobacteria.id.419	2	135498924	rs1942055	G	C	0.0564129	0.0115777	7.17e-09	16308	24	23.7415
class.Actinobacteria.id.419	2	136924156	rs11684458	A	G	0.0636878	0.0133946	7.15e-09	16313	24	22.6077
class.Actinobacteria.id.419	2	136710372	rs309119	T	C	0.0727001	0.0149727	7.09e-09	16313	24	23.576
class.Actinobacteria.id.419	2	136686114	rs112396243	C	T	0.0757018	0.0154729	7.08e-09	16313	24	23.9369
class.Actinobacteria.id.419	2	136751842	rs309133	A	C	0.0728875	0.0149115	7.05e-09	16311	24	23.8925
class.Actinobacteria.id.419	2	136923693	rs2176716	C	T	0.0635489	0.0133941	6.97e-09	16313	24	22.5106
class.Actinobacteria.id.419	2	136754183	rs16832440	G	A	0.0759001	0.0154634	6.93e-09	16312	24	24.0922
class.Actinobacteria.id.419	2	136653848	rs111682961	C	T	0.0754821	0.0154773	6.83e-09	16312	24	23.7847
class.Actinobacteria.id.419	2	136670419	rs79826902	G	A	0.0754592	0.0154747	6.8e-09	16313	24	23.7782
class.Actinobacteria.id.419	2	136702118	rs12474975	A	T	0.0751775	0.0154792	6.78e-09	16313	24	23.5873
class.Actinobacteria.id.419	2	136672678	rs3098104	T	A	0.075703	0.0152967	6.78e-09	16312	24	24.4924
class.Actinobacteria.id.419	2	136701539	rs16832243	C	T	0.0751221	0.0154805	6.78e-09	16313	24	23.5487
class.Actinobacteria.id.419	2	136765074	rs1964459	C	G	0.0757683	0.0154707	6.77e-09	16309	24	23.9859
class.Actinobacteria.id.419	2	136684632	rs16832205	G	A	0.0751653	0.0154751	6.75e-09	16313	24	23.5922
class.Actinobacteria.id.419	2	136635343	rs6728946	C	G	0.0725236	0.0150872	6.72e-09	16312	24	23.107
class.Actinobacteria.id.419	2	136663110	rs12464050	G	T	0.0752843	0.015486	6.72e-09	16312	24	23.6337
class.Actinobacteria.id.419	2	136684940	rs309159	C	T	0.0725508	0.0151139	6.67e-09	16313	24	23.0426
class.Actinobacteria.id.419	2	136793114	rs4954555	T	C	0.107414	0.0224608	6.67e-09	11290	20	22.8701
class.Actinobacteria.id.419	2	136423904	rs2289959	C	T	0.0686254	0.0147396	6.66e-09	16313	24	21.677
class.Actinobacteria.id.419	2	136652491	rs586964	G	A	0.074925	0.0154201	6.62e-09	16312	24	23.6092
class.Actinobacteria.id.419	2	136646582	rs59213715	A	C	0.0738928	0.0154127	6.47e-09	16313	24	22.9851
class.Actinobacteria.id.419	2	136817769	rs75128007	A	G	0.0636774	0.0129785	6.45e-09	16182	23	24.0724
class.Actinobacteria.id.419	2	136797273	rs62160866	A	G	0.118425	0.0254097	6.42e-09	9647	17	21.7213
class.Actinobacteria.id.419	2	136922932	rs13387501	C	T	0.0630989	0.0133942	6.42e-09	16313	24	22.1928
class.Actinobacteria.id.419	2	136691737	rs41269821	A	G	0.0727487	0.0151759	6.37e-09	16307	24	22.9795
class.Actinobacteria.id.419	2	136748779	rs721765	C	A	0.0755092	0.0154679	6.33e-09	16313	24	23.8307
class.Actinobacteria.id.419	2	137051974	rs72847650	C	A	-0.0559891	0.0118276	6.28e-09	15401	22	22.4084
class.Actinobacteria.id.419	2	136688749	rs309161	G	A	0.0723599	0.0149718	6.15e-09	16313	24	23.3588
class.Actinobacteria.id.419	2	136692553	rs6711493	A	G	0.0705191	0.014635	6.12e-09	16313	24	23.2181
class.Actinobacteria.id.419	2	136663605	rs77096272	C	A	0.0749631	0.0154861	6.07e-09	16312	24	23.4321
class.Actinobacteria.id.419	2	136763242	rs12476127	A	G	0.0736201	0.0150914	6.06e-09	16313	24	23.7978
class.Actinobacteria.id.419	2	136922672	rs6711997	T	C	0.0627345	0.0133703	5.97e-09	16313	24	22.0157
class.Actinobacteria.id.419	2	136792923	rs4245838	C	T	0.106844	0.0224577	5.94e-09	11290	20	22.6345
class.Actinobacteria.id.419	2	136672775	rs309170	C	T	0.0717501	0.0149205	5.94e-09	16313	24	23.1247
class.Actinobacteria.id.419	2	136652524	rs499483	G	A	0.0744216	0.0154107	5.81e-09	16312	24	23.3212
class.Actinobacteria.id.419	16	81777808	rs9926823	A	C	0.0546228	0.0115528	5.74e-09	16182	23	22.3549
class.Actinobacteria.id.419	2	136817658	rs16832624	T	C	0.0620636	0.0129301	5.66e-09	16182	23	23.0394
class.Actinobacteria.id.419	2	136656094	rs3098103	T	C	0.074503	0.0154343	5.53e-09	16313	24	23.3008
class.Actinobacteria.id.419	2	136665711	rs75753154	T	C	0.0721945	0.0150876	5.42e-09	16313	24	22.8963
class.Actinobacteria.id.419	2	136708787	rs309120	G	C	0.0709771	0.0149202	5.41e-09	16313	24	22.6301
class.Actinobacteria.id.419	2	136633962	rs1057031	G	A	0.0715429	0.0150471	5.29e-09	16312	24	22.6062
class.Actinobacteria.id.419	2	136668123	rs7606267	T	C	0.0720271	0.015088	5.29e-09	16313	24	22.7893
class.Actinobacteria.id.419	2	136960483	rs11688302	C	T	0.0583032	0.0122424	5.22e-09	16313	24	22.6803
class.Actinobacteria.id.419	2	136796019	rs57243841	A	G	0.0634156	0.0132204	5.09e-09	16182	23	23.0093
class.Actinobacteria.id.419	2	135446390	rs10171677	G	A	0.0550809	0.0114905	5.01e-09	16182	23	22.9785
class.Actinobacteria.id.419	2	136680534	rs309158	A	G	0.0700479	0.0145849	4.97e-09	16313	24	23.0667
class.Actinobacteria.id.419	16	81777841	rs9939612	C	T	0.054725	0.0115598	4.95e-09	16182	23	22.4114
class.Actinobacteria.id.419	2	136622543	rs3087343	T	G	0.0721572	0.0151641	4.94e-09	16312	24	22.6427
class.Actinobacteria.id.419	2	136805401	rs4954557	C	T	0.0591033	0.0124367	4.93e-09	16313	24	22.5845
class.Actinobacteria.id.419	2	136667487	rs309166	C	T	0.0712778	0.014922	4.93e-09	16312	24	22.8168
class.Actinobacteria.id.419	2	136686393	rs177917	A	G	0.0713321	0.0149104	4.92e-09	16313	24	22.8873
class.Actinobacteria.id.419	2	136665162	rs16832162	T	A	0.071869	0.0150876	4.92e-09	16313	24	22.6904
class.Actinobacteria.id.419	15	94852795	rs72767435	C	T	-0.126352	0.0273626	4.86e-09	12898	16	21.3231
class.Actinobacteria.id.419	22	35558300	rs134296	A	C	0.111964	0.0234167	4.85e-09	14302	20	22.8616
class.Actinobacteria.id.419	1	206991401	rs2883034	A	G	0.0617447	0.0133267	4.85e-09	16182	23	21.4662
class.Actinobacteria.id.419	2	136440300	rs7599898	C	T	0.0704476	0.0150583	4.85e-09	16313	24	21.8868
class.Actinobacteria.id.419	2	136694905	rs7573555	T	C	0.0716297	0.0150933	4.77e-09	16313	24	22.5226
class.Actinobacteria.id.419	22	35567355	rs134366	A	G	0.111877	0.023501	4.66e-09	14302	20	22.6624
class.Actinobacteria.id.419	2	135826463	rs62168955	C	T	0.244958	0.0499791	4.64e-09	3450	9	24.0218
class.Actinobacteria.id.419	12	20378911	rs10841473	C	G	-0.0583765	0.0123353	4.61e-09	16311	24	22.3962
class.Actinobacteria.id.419	2	136746224	rs309118	G	C	0.0703117	0.0146278	4.61e-09	16312	24	23.1047
class.Actinobacteria.id.419	5	475408	rs11745923	T	G	0.0563759	0.0115529	4.52e-09	16312	24	23.8124
class.Actinobacteria.id.419	2	136640101	rs78364332	T	C	0.0712611	0.015088	4.52e-09	16312	24	22.3071
class.Actinobacteria.id.419	2	136654833	rs3098102	C	T	0.070897	0.0149173	4.41e-09	16313	24	22.5879
class.Actinobacteria.id.419	22	35567715	rs134372	T	A	0.111851	0.0235005	4.38e-09	14302	20	22.653
class.Actinobacteria.id.419	5	502594	rs11738544	G	A	0.0550311	0.0115017	4.38e-09	16182	23	22.8923
class.Actinobacteria.id.419	2	136702601	rs6743537	G	A	0.0729649	0.0152279	4.31e-09	16313	24	22.9587
class.Actinobacteria.id.419	2	136429857	rs1438303	C	T	0.0700938	0.0150544	4.3e-09	16313	24	21.6787
class.Actinobacteria.id.419	2	136751488	rs10496738	C	T	0.0743247	0.0154748	4.25e-09	16313	24	23.0682
[truncated: 925 more rows]
